# Supplementary material for: Oncogenic ETS fusions promote DNA damage and proinflammatory responses via pericentromeric RNAs in extracellular vesicles
Source: J Clin Invest. 2024 Mar 26;134(9):e169470. doi: 10.1172/JCI169470 (PMC11060741; doi:10.1172/JCI169470)
Supplement: Supplemental tables 1-5 [file jci-134-169470-s080.xlsx]

## Sheet: Table 1
Supplemental Table 1. Cell lines, their characteristics and growth conditions
Cell line	Source	Age/Sex	Primary site of the established cell line	Phase of chemo1	EWS-ETS fusion2	Growth conditions3
A4573	P. Sorensen lab	17/F	Clavicle, plural effusion	PD	FLI1, type3	DMEM/F12, 10% FBS
TC32	COG repository	17/F	Illeum and adjacent soft tissue, primary	Dx	FLI1, type1	DMEM/F12, 10% FBS
TC71	COG repository	22/M	Humerus, primary	PD	FLI1, type1	DMEM/F12, 10% FBS
TTC466	Sorensen’s lab	2.6/	Cervical paraspinal soft tissue, primary	PD	ERG	DMEM/F12, 10% FBS
A673	ATCC, #CRL-1598	15/F	Muscle, peripheral neuroepithelioma, primary	unknown	FLI1, type1	DMEM/F12, 10% FBS
CHLA-10	COG repository	14/F	Thoracic lymph node, primary	PD	FLI1, type1	IMDM, 10% FBS, 4mM glutamine, 5 μg/mL insulin, 5 μg/mL transferrin
TTC633	P. Sorensen lab	7/F	Bone	N/A	ERG	DMEM/F12, 10% FBS
HeLa	ATCC, #CRM-CCL-2	31/F	Cervix	N/A	N/A	EMEM, 10% FBS
VCaP	ATCC, #CRL-2876	59/M	Prostate, vertebral metastasis	N/A	N/A	DMEM, 10% FBS
BPH-1, vector&ERG	M. Cox lab, engineered cell lines, Becker-Santos et al.	68/M	Benign prostatic hyperplesia, immortalized with SV40 large T antigen	N/A	N/A	DMEM, 10% FBS, 15 ug/ml Blasticidin S HCl
PNT1B, vector&ERG	M. Cox lab, engineered cell lines, Becker-Santos et al.	35/M	Normal prostate epithelial cells, immortalized with SV40 large T antigen	N/A	N/A	DMEM, 10% FBS, 15 ug/ml Blasticidin S HCl
RWPE1, vector&ERG	M. Cox lab, engineered cell lines, Becker-Santos et al.	54/M	Normal prostate epithelial cells, immortalized with HPV-18	N/A	N/A	Keratinocyte Serum Free Medium (17005-042), 5 ug/ml Blasticidin S HCl
HMEC-1	ATCC, #CRL-3243	M	Dermal microvascular endothelial cell from human foreskin, immortalized with SV40 large T antigen	N/A	N/A	MCDB131 medium (10372019), 10% FBS, 10 ng/ml EGF, 1ug/ml hydrocortisone, 10 mM Glutamine
HUVEC	ATCC, #PCS-100-013	pooled from 10 patients	Primary Umbilical Vein Endothelial Cells	N/A	N/A	Endothelial Cell Growth Kit-VEGF (ATCC PCS-100-041)
HS-5	ATCC, #CRL-3611	40/M	Bone marrow stroma, immortalized with HPV-16	N/A	N/A	DMEM, 10% FBS
MRC5	ATCC, #CCL-171	M	Embryonic lung fibroblast	N/A	N/A	DMEM/F12, 10% FBS
MUTZ-3	DSMZ, Braunschweig, Germany	29/M	Peripheral blood, acute myelomonocytic leukemia	N/A	N/A	α-MEM, 20% FBS, 40 ng/ml GM-CSF
1Cell lines established at diagnosis (Dx), prior to treatment, or from patients with progressive disease (PD). N/A- not applicable
2EWS-ETS fusion Status: FLI1, Friend Leukemia Insertion - chr 11, t(11;22)(q24;q12);
type 1 (EWSR1 exons 1-7 to FLI1 exons 6-9); type 3 (EWSR1 exons 1-10 to FLI1 exons 6-9); ERG: Ets-Related Gene - chr 21, t(21;22)(q22;q12)
3All cell lines were supplemented with 2 mM L-glutamine, 100 U/ml penicillin and 100 μg/ml streptomycin

## Sheet: Table 2
Supplemental Table 2. Description of plasma specimens. EwS patients (left panel) and healthy donors (right panel). Clinical characteristics and plasma EV RNA levels are indicated.
	№	Patient ID1	Age2/Sex	Primary site/ Tumor status	Relapse/ Outcome3	Sample/ Chemo4	EV RNA, μg/ml plasma					Healthy donors	EV RNA, ng/ml plasma
	1	*EW630C	7.0/M	Chest, osseous/localized	No/CR	diagnosis/before	0.82					1	51.7
	2	EW646C	13.0/F	Spine, osseous/ localized	Yes/DOD	diagnosis/before	0.27					2	48.3
	3	EW1043C	6.0/F	Lower extremity, osseous/localized	No/CR	diagnosis/before	0.24					3	61.7
	4	EW302C	8.1/F	Lower extremity, osseous/metastatic	Yes/DOD	relapse/after	0.99					4	79.5
	5	EW651C	12.8/F	Pelvis, osseous/ metastatic	Yes/DOD	relapse/after	0.93					5	151
	6	EW627C	9.1/M	Upper extremity, osseous/metastatic	Yes/DOD	relapse/after	0.14					6	166
	7	EW656C	13.5/F	Head and neck, osseous/localized	No/CR	diagnosis/before	0.23					7	57.4
	8	EW692C	6.6/F	Pelvis, osseous/metastatic	No/CR	diagnosis/ before	3.6					8	ND
	9	EW694C	22.9/F	Spine, osseous/metastatic	No/CR	diagnosis/before	0.16					9	108
	10	EW684C	15.2/M	Spine, osseous/metastatic	Yes/DOD	diagnosis/before	0.26					10	64
	11	EW1053C	20.9/M	Lower extremity, osseous/localized	No/CR	diagnosis/before	0.17					11	60
	12	EW1097C	2.5/M	Spine, extra-osseous/localized	No/CR	diagnosis/before	0.15					12	67.5
	13	EW1227C	2.5/M	Spine, extra-osseous/localized	No/CR	diagnosis/ before	0.22					13	100.5
	14	EW1118C	4.1/F	Upper extremity, osseous/metastatic	No/CR	diagnosis/before	0.2					14	109.5
	15	EW1105C	9.5/M	Lower extremity, osseous/metastatic	No/CR	diagnosis/before	1.99					15	94.5
	16	TUM-0007	23/F	Occipital, extra-osseous/localized	unknown	diagnosis/before	0.2					16	63.6
												17	79
	17	TUM-0010	11/M	Upper arm, extra-osseous/localized	No/CR	diagnosis/before	0.25					18	106.5
	18	TUM-0021	11/M	Thigh, multifocal, osseous/localized	Yes/DOD	diagnosis/after	0.29					19	ND
						relapse/after	0.21					20	70.3
	19	TUM-0030	14/F	Clavicle, osseous/ bone metastasis	No/CR	diagnosis/before	0.32					21	114.9
	20	TUM-0046	16/F	Kidney, extra- osseous/lung metast.	No/CR	diagnosis/before	0.28					22	63.4
	21	TUM-0082	11/F	Mandible, osseous/ lung metastasis	Yes/DOD	relapse/after	0.31					23	75.3
	22	TUM-0103	16/M	Clavicle, osseous/ localized	No/CR	diagnosis/before	0.29					24	91.5
						diagnosis/after	0.21					25	ND
	23	TUM-0125	17/M	Femur, osseous/ localized	No/CR	diagnosis/before	0.33					26	97.3
	24	TUM-0129	25/F	Pelvis, osseous/ lymphnodes metast.	unknown	diagnosis/after	0.34					27	46.4
	25	TUM-0138	13/M	Femur, osseous/	Yes/DOD	relapse/after	0.49					28	81.3
				lung metastasis		relapse/after	0.57					29	102
	26	TUM-0154	12/F	Clavicle, osseous/	No/CR	diagnosis/before	0.99					30	ND
				lung metastasis								31	78.7
	27	TUM-0200	3/M	Femur, osseous/ localized	No/CR	diagnosis/before	0.13					32	40
	28	TUM-0202	16/F	Pelvis, osseous/	PR	diagnosis/before	0.34					33	ND
				lung metastasis								34	ND
	29	TUM-0203	7/M	Multifocal, osseous/	Yes/PR	diagnosis/after	0.43					35	ND
				multiple metastasis								36	ND
	30	TUM-0233	4/F	Multifocal, osseous/	Yes/DOD	diagnosis/after	0.46					37	108
				multiple metastasis								38	93.6
	31	TUM-0244	8/F	Os sacrum, osseous/	unknown	diagnosis/before	1.1					39	ND
				Bone marrow metast.								40	102
	32	TUM-0255	13/F	Femur, osseous/localized	unknown	diagnosis/before	0.34					41	142.3
												42	133.5
	33	TUM-0364	10/M	Clavicle, localized	under treatment	diagnosis/after surgery	NA					43	35.2
												44	36.8
	34	TUM-0375	8/F	Mandibula, localized	under treatment	diagnosis/before	NA					45	46.4
												46	67.2
	35	TUM-0376	11/F	Proximal femur, localized	under treatment	diagnosis/before	NA					47	44.8
												48	ND
	37	TUM-0421	9/M	Clavicle, localized	under treatment	diagnosis/before	NA					49	ND
	38	TUM-0436	10/M	Distal radius, localized	under treatment	diagnosis/before	NA

## Sheet: Table 3
Supplemental Table 3. Gene expression analysis of MRC5 cells treated with TC32 EVs vs mock.
List of 297 mRNAs upregulated in TC32 EV-treated MRC5 cells vs mock and their GO annotations												GO categories of upregulated mRNAs
The Table is linked to Figure 7E												Data is generated using Gene Ontology resource http://geneontology.org/
gene	locus	sample_1	sample_2	value_1 (+TC32 Evs)	value_2 (mock)	log2.fold_change.	test_stat	p_value	q_value			Category	ID	Term	Genes	adj_pval
ABCG1	chr21:43619798-43717354	TC32 EV-treated	mock	0.46766	0.126869	1.88212	-1.15592	0.0488	0.999596			BP	GO:0051301	cell division	KIF14, KIF11, NEK2, PSRC1, TPX2, KIF18B, SPDL1, NDC80, CDC20, CENPE, CNTRL, TACC3, CENPJ, SMC2, SMC4, SPC24, CCNB1, NCAPG, MIS18A, BUB1, KIF20B, CDCA2, SKA3, SKA1, CDCA3	3.05914e-12
RNA5SP358	chr12:38555267-38555384	TC32 EV-treated	mock	2208.78	0.000194614	23.4361	NA	0.0073	0.928362			BP	GO:0007067	mitotic nuclear division	KIF11, NEK2, TPX2, PKMYT1, NDC80, CDC20, ANLN, CEP55, SPC24, PLK1, MIS18A, BUB1, CDCA2, KIF20B, SKA3, SKA1, CIT, ASPM, CDCA3	7.4437e-10
RNU2-23P	chr11:64915054-64915249	TC32 EV-treated	mock	34.1125	0.000194614	17.4193	NA	5e-05	0.0497471			BP	GO:0007062	sister chromatid cohesion	SPC24, CENPM, PLK1, BUB1, CENPE, NDC80, SPDL1, CDC20, SKA1, CENPK, CENPH	3.43344e-07
GYG2P1	chrY:14474826-14532255	TC32 EV-treated	mock	8.86444	0.000194614	15.4751	NA	0.04515	0.999596			CC	GO:0000777	condensed chromosome kinetochore	SPC24, CENPM, NEK2, BUB1, CENPE, NDC80, CENPK, CENPH	6.53794e-05
AC006482.1	chr7:17719172-17720283	TC32 EV-treated	mock	3.70278	0.000194614	14.2157	NA	0.00605	0.82524			CC	GO:0000776	kinetochore	PLK1, NEK2, BUB1, SKA3, CENPE, NDC80, CENPH	0.000344798
RP11-248B24.4	chr14:92047039-92333880	TC32 EV-treated	mock	2.66201	0.000194614	13.7396	NA	0.02145	0.999596			MF	GO:0008017	microtubule binding	KIF14, KIF4B, CCDC88A, KIF11, PLK1, PSRC1, KIF20B, KIF18B, CENPE, SKA1, KIF21B, HOOK3	2.93854e-05
RN7SL866P	chr19:3501315-3501587	TC32 EV-treated	mock	2.34042	0.000194614	13.5539	NA	0.021	0.999596			CC	GO:0005871	kinesin complex	KIF14, KIF4B, KIF11, KIF20B, KIF18B, CENPE, KIF21B	3.18646e-05
AC009945.4	chr7:10516207-10516505	TC32 EV-treated	mock	2.14765	0.000194614	13.4299	NA	0.014	0.999596			MF	GO:0008574	ATP-dependent microtubule motor activity, plus-end-directed	KIF14, KIF4B, KIF11, KIF20B, KIF18B	3.57978e-05
RP11-268I9.4	chr18:19494329-19494621	TC32 EV-treated	mock	1.51605	0.000194614	12.9274	NA	0.0328	0.999596			CC	GO:0005874	microtubule	KIF14, KIF4B, KIF11, NEK2, TPX2, KIF18B, CENPE, CENPJ, HOOK3, ARHGAP4, NINL, KIF20B, KIF21B	0.000270388
RP13-100A9.2	chrX:63946627-63946928	TC32 EV-treated	mock	1.39286	0.000194614	12.8051	NA	0.0328	0.999596			MF	GO:0003777	microtubule motor activity	KIF14, KIF4B, KIF11, KIF20B, KIF18B, CENPE, KIF21B	0.000316364
LINC00302	chr1:152627952-152629280	TC32 EV-treated	mock	1.14821	0.000194614	12.5265	NA	0.04565	0.999596			BP	GO:0007018	microtubule-based movement	KIF14, KIF4B, KIF11, KIF20B, KIF18B, CENPE, KIF21B	0.000367613
GARNL3	chr9:129986543-130155939	TC32 EV-treated	mock	1.03603	0.000194614	12.3782	NA	5e-05	0.0497471			MF	GO:0016887	ATPase activity	KIF14, BLM, KIF20B, CENPE, KIF21B, ABCG1, ATAD2B	0.0193171
INTS6-AS1	chr13:51909908-52126500	TC32 EV-treated	mock	1.02288	0.000194614	12.3597	NA	5e-05	0.0497471			BP	GO:0006890	retrograde vesicle-mediated transport, Golgi to ER	KIF4B, KIF11, CENPE	0.248325
RP11-344N17.6	chrX:48166203-48168490	TC32 EV-treated	mock	1.00147	0.000194614	12.3292	NA	0.0027	0.585485			BP	GO:0019886	antigen processing and presentation of exogenous peptide antigen via MHC class II	KIF4B, KIF11, CENPE	0.291601
RP5-1172A22.1	chr22:27617309-27620688	TC32 EV-treated	mock	0.946772	0.000194614	12.2482	NA	0.00235	0.55983			BP	GO:0030198	extracellular matrix organization	LAMA4, COL9A2, BGN, COL9A3, COL7A1, TNC, ITGA7, ELN, COL6A2, COL6A1, POSTN, VWA1	1.94443e-05
CTD-2328D6.1	chrX:108297360-108297792	TC32 EV-treated	mock	0.93277	0.000194614	12.2267	NA	0.014	0.999596			CC	GO:0005578	proteinaceous extracellular matrix	WNT2, BMP4, COL9A2, BGN, COL9A3, ADAMTS8, LTBP2, ELN, COL6A2, POSTN, SPOCK1, SPON2	0.00028874
TAC3	chr12:57403783-57444982	TC32 EV-treated	mock	0.910081	0.000194614	12.1912	NA	0.0001	0.0939667			CC	GO:0031012	extracellular matrix	WNT2, LAMA4, BGN, ADAMTS8, LTBP2, COL7A1, TNC, COL6A2, COL6A1, POSTN, TINAGL1	0.00234068
TYROBP	chr19:36395302-36399197	TC32 EV-treated	mock	0.887833	0.000194614	12.1555	NA	0.00055	0.244808			BP	GO:0007155	cell adhesion	TNC, PCDH10, IL32, POSTN, SPOCK1, TINAGL1, TNFAIP6, LAMA4, COL7A1, ITGA7, COL6A2, COL6A1, SPON2	0.00780664
FXYD1	chr19:35615416-35645204	TC32 EV-treated	mock	0.887543	0.000194614	12.155	NA	0.00025	0.151018			MF	GO:0005524	ATP binding	KIF4B, XRCC2, BLM, NEK2, PKMYT1, BUB1, NIM1K, TOP2A, KIF21B, RECQL4, KIF14, KIF11, MKI67, TPX2, KIF18B, PKDCC, ATAD5, CENPE, MCM2, SMC2, ABCG1, AK9, SMC4, KHK, PLK1, MB21D1, KIF20B, CIT, ATAD2B	0.00684644
CTB-113P19.5	chr5:151104391-151104917	TC32 EV-treated	mock	0.881898	0.000194614	12.1458	NA	0.00605	0.82524			CC	GO:0000796	condensin complex	NCAPG, SMC2, SMC4	0.00129169
RP11-381E24.1	chr3:108262213-108262722	TC32 EV-treated	mock	0.814665	0.000194614	12.0314	NA	0.0073	0.928362			BP	GO:0007076	mitotic chromosome condensation	NCAPG, SMC2, SMC4	0.0128792
CRNDE	chr16:54952774-54963101	TC32 EV-treated	mock	0.788576	0.000194614	11.9844	NA	0.0002	0.130108			BP	GO:0030198	extracellular matrix organization	LAMA4, COL9A2, BGN, COL9A3, COL7A1, TNC, ITGA7, ELN, COL6A2, COL6A1, POSTN, VWA1	1.94443e-05
RPS15AP5	chr10:123473120-123473508	TC32 EV-treated	mock	0.767462	0.000194614	11.9453	NA	0.0328	0.999596			CC	GO:0005581	collagen trimer	COL9A2, COL7A1, COL6A2, COL6A1	0.0901561
PRKRIRP4	chr11:23499613-23501976	TC32 EV-treated	mock	0.755431	0.000194614	11.9225	NA	5e-05	0.0497471			BP	GO:0030574	collagen catabolic process	COL7A1, COL6A2, COL6A1	0.171591
RP11-638I8.1	chr7:45854200-45854862	TC32 EV-treated	mock	0.697077	0.000194614	11.8065	NA	0.0027	0.585485			CC	GO:0005788	endoplasmic reticulum lumen	COL9A2, COL9A3, COL7A1, COL6A2, COL6A1	0.181255
AC159540.1	chr2:98081082-98100408	TC32 EV-treated	mock	0.679866	0.000194614	11.7704	NA	5e-05	0.0497471			CC	GO:0000942	condensed nuclear chromosome outer kinetochore	CCNB1, PLK1, BUB1, NDC80	5.98292e-06
RP11-430K21.2	chr9:114565259-114565715	TC32 EV-treated	mock	0.677573	0.000194614	11.7655	NA	0.0328	0.999596			BP	GO:0051439	regulation of ubiquitin-protein ligase activity involved in mitotic cell cycle	CCNB1, PLK1, CDC20	0.0291992
RPL34P31	chr17:25601132-25601503	TC32 EV-treated	mock	0.674793	0.000194614	11.7596	NA	0.04855	0.999596			BP	GO:0051437	positive regulation of ubiquitin-protein ligase activity involved in regulation of mitotic cell cycle transition	CCNB1, PLK1, CDC20	0.222445
LINC00685	chrX:281724-282586	TC32 EV-treated	mock	0.632823	0.000194614	11.667	NA	0.0328	0.999596			BP	GO:0031145	anaphase-promoting complex-dependent catabolic process	CCNB1, PLK1, CDC20	0.235364
RP11-306I1.2	chr1:165567699-165592568	TC32 EV-treated	mock	0.616208	0.000194614	11.6286	NA	0.021	0.999596			BP	GO:0042787	protein ubiquitination involved in ubiquitin-dependent protein catabolic process	CCNB1, PLK1, CDC20	0.535458
PYGM	chr11:64513860-64527769	TC32 EV-treated	mock	0.602097	0.000194614	11.5952	NA	0.0102	0.999596			BP	GO:0000732	strand displacement	XRCC2, BLM, BRCA1	0.0366664
DOC2GP	chr11:67380123-67383728	TC32 EV-treated	mock	0.597107	0.000194614	11.5832	NA	0.00115	0.381394			BP	GO:0000724	double-strand break repair via homologous recombination	XRCC2, BLM, H2AFX, BRCA1	0.0555728
AC012309.5	chr19:37742813-37756437	TC32 EV-treated	mock	0.569577	0.000194614	11.5151	NA	0.01815	0.999596			BP	GO:0000731	DNA synthesis involved in DNA repair	XRCC2, BLM, BRCA1	0.0627311
CYP4F26P	chr9:33580692-33605289	TC32 EV-treated	mock	0.562851	0.000194614	11.4979	NA	0.00575	0.82524			BP	GO:0006281	DNA repair	RECQL4, XRCC2, BLM, BRCA1	0.518366
NHP2P2	chr7:27087787-27088247	TC32 EV-treated	mock	0.55435	0.000194614	11.476	NA	0.0328	0.999596			CC	GO:0005615	extracellular space	CXCL1, LTBP2, TNC, GDF5, SPOCK1, POSTN, IL32, RPL39, TAC3, WNT2, COL7A1, SEMA3E, COL6A2, SERPINA3, VWA1, SPON2, BMP4, CMTM1, SERPING1, TINAGL1, GAL, RAB11FIP4, NUCB1, TNFAIP6, CST6, PTGDS, IGFBP2	0.00665809
RP13-225O21.5	chr9:129986543-130155939	TC32 EV-treated	mock	0.553055	0.000194614	11.4726	NA	0.01925	0.999596			CC	GO:0005576	extracellular region	CXCL1, TNC, GDF5, ELN, TAC3, WNT2, COL9A2, COL9A3, COL7A1, SEMA3E, SERPINA3, COL6A2, COL6A1, OLFM2, BMP4, SERPING1, PKDCC, GAL, TINAGL1, C18ORF54, LAMA4, UACA, BGN, PRLR, PTGDS, C11ORF45, IGFBP2, APOL6	0.0308206
RP5-836E8.1	chr20:7812444-7812969	TC32 EV-treated	mock	0.552904	0.000194614	11.4722	NA	0.021	0.999596			MF	GO:0003700	transcription factor activity, sequence-specific DNA binding	EGR1, ERG, PAX3, MYBL2, ZNF829, ZFP37, FOXP2, ZNF334, FOS, MEOX1, GATA6, IRF7, ZSCAN23, HSF4, TBX18, ZNF391, GOLGB1	0.0874705
CTC-347C20.2	chr5:71869946-71956496	TC32 EV-treated	mock	0.552896	0.000194614	11.4722	NA	0.0114	0.999596			BP	GO:0006351	transcription, DNA-templated	ZNF69, TXNIP, ERG, BDP1, PAX3, TCEAL2, ZNF829, BRCA1, ZFP37, FOXP2, ZNF891, ZNF334, MAMSTR, MURC, CASP8AP2, ATN1, HLX, ZNF431, HSF4, ZSCAN23, TBX18, MPHOSPH8, ZNF391	0.606231
RP11-112L6.4	chr20:48789086-48793096	TC32 EV-treated	mock	0.548504	0.000194614	11.4607	NA	0.02145	0.999596			MF	GO:0004867	serine-type endopeptidase inhibitor activity	COL7A1, SERPINA3, SERPING1, SPOCK1	0.100996
TCEAL2	chrX:101380659-101382683	TC32 EV-treated	mock	0.544495	0.000194614	11.4501	NA	0.001	0.345184			BP	GO:0010951	negative regulation of endopeptidase activity	COL7A1, SERPINA3, SERPING1, SPOCK1	0.168118
RP11-434P11.2	chr2:73977382-73977913	TC32 EV-treated	mock	0.542755	0.000194614	11.4455	NA	0.021	0.999596			BP	GO:0006260	DNA replication	RECQL4, CCDC88A, BLM, MCM2, BRCA1, CDT1	0.0354179
PAX3	chr2:223064606-223169936	TC32 EV-treated	mock	0.54131	0.000194614	11.4416	NA	0.00015	0.105713			BP	GO:0006310	DNA recombination	RECQL4, BLM, BRCA1	0.252651
ERG	chr21:39751948-40033704	TC32 EV-treated	mock	0.538316	0.000194614	11.4336	NA	5e-05	0.0497471			BP	GO:0006281	DNA repair	RECQL4, XRCC2, BLM, BRCA1	0.518366
MEOX1	chr17:41717755-41739322	TC32 EV-treated	mock	0.530298	0.000194614	11.412	NA	0.0002	0.130108			BP	GO:0006974	cellular response to DNA damage stimulus	BLM, BBC3, IRF7, H2AFX, ATAD5, TOP2A, BRCA1	0.035456
CXCL1	chr4:74735109-74736959	TC32 EV-treated	mock	0.517635	0.000194614	11.3771	NA	0.00225	0.559654			BP	GO:0000724	double-strand break repair via homologous recombination	XRCC2, BLM, H2AFX, BRCA1	0.0555728
TPRKBP1	chr10:28947915-28948396	TC32 EV-treated	mock	0.512494	0.000194614	11.3627	NA	0.0328	0.999596			BP	GO:0010212	response to ionizing radiation	XRCC2, H2AFX, BRCA1	0.111723
AC007680.2	chr2:51259738-52635055	TC32 EV-treated	mock	0.503399	0.000194614	11.3369	NA	0.0257	0.999596			CC	GO:0005604	basement membrane	LAMA4, COL7A1, TNC, VWA1	0.0631168
RP11-329B9.4	chr3:184451862-184456737	TC32 EV-treated	mock	0.499531	0.000194614	11.3257	NA	0.0073	0.928362			BP	GO:0051726	regulation of cell cycle	CCNB1, PLK1, PRR11, PKMYT1, MYBL2	0.0574424
RUNDC3A	chr17:42376941-42396039	TC32 EV-treated	mock	0.49828	0.000194614	11.3221	NA	0.0489	0.999596			MF	GO:0004672	protein kinase activity	PLK1, NEK2, BUB1, PKMYT1, PKDCC, CIT, NIM1K	0.232454
ICA1	chr7:8152813-8384146	TC32 EV-treated	mock	0.492088	0.000194614	11.3041	NA	5e-05	0.0497471			MF	GO:0004674	protein serine/threonine kinase activity	PLK1, NEK2, BUB1, PKMYT1, CIT, NIM1K	0.436229
HIST2H2BD	chr1:149814607-149815100	TC32 EV-treated	mock	0.491264	0.000194614	11.3017	NA	0.0328	0.999596			BP	GO:0006468	protein phosphorylation	ERG, PLK1, NEK2, BUB1, PKMYT1, CIT, NIM1K	0.441599
TSGA10IP	chr11:65712915-65727434	TC32 EV-treated	mock	0.481963	0.000194614	11.2741	NA	0.0003	0.16914			MF	GO:0016301	kinase activity	CDKN2C, PLK1, BUB1, PKMYT1	0.521594
AC005336.4	chr19:16021391-16022634	TC32 EV-treated	mock	0.477299	0.000194614	11.2601	NA	0.0005	0.234917			CC	GO:0022625	cytosolic large ribosomal subunit	SURF6, RPL34, RPL7L1, RPL22L1, RPL39	0.00785349
CLYBL	chr13:100258918-100549387	TC32 EV-treated	mock	0.467823	0.000194614	11.2311	NA	0.00045	0.230645			MF	GO:0003735	structural constituent of ribosome	RPL34, RPL7L1, RPL22L1, RPL39	0.470752
FAAH	chr1:46859936-46879520	TC32 EV-treated	mock	0.466841	0.000194614	11.2281	NA	0.00345	0.670728			CC	GO:0005840	ribosome	RPL34, RPL7L1, RPL22L1	0.579307
AC003005.2	chr19:57989016-57994364	TC32 EV-treated	mock	0.459484	0.000194614	11.2052	NA	0.02435	0.999596			BP	GO:0006412	translation	RPL34, RPL22L1, RPL39	0.797766
Z83851.1	chr22:42760405-42765242	TC32 EV-treated	mock	0.457902	0.000194614	11.2002	NA	0.0025	0.571419			MF	GO:0008083	growth factor activity	CXCL1, BMP4, GDF5	0.562519
RP6-74O6.3	chr1:147494089-147498172	TC32 EV-treated	mock	0.45262	0.000194614	11.1835	NA	0.0483	0.999596			MF	GO:0005509	calcium ion binding	NUCB1, RAB11FIP4, CLGN, LTBP2, PCDH10, NINL, SPOCK1, PLCB2	0.722102
GS1-166A23.2	chr7:16633252-16633849	TC32 EV-treated	mock	0.451477	0.000194614	11.1798	NA	0.021	0.999596			MF	GO:0046872	metal ion binding	EGR1, ZNF69, NEK2, PKMYT1, POSTN, MCM2, CLYBL, ZNF829, FOXP2, ZNF891, ZNF334, PRLR, MB21D1, MIS18A, ITGA7, CACNA1H, ZNF431, ZSCAN23, SPON2, CIT, ZNF391, KDM6B	0.7607
FAM227A	chr22:38974124-39052634	TC32 EV-treated	mock	0.566566	0.00561369	6.65715	-0.128094	0.00675	0.906107			BP	GO:0006355	regulation of transcription, DNA-templated	ZNF69, PTTG3P, ZNF829, ABCG1, ZFP37, ZNF334, ZNF891, MEIS3, CASP8AP2, HLX, ZNF431, TMPO, ZSCAN23, HSF4, ZNF391, GOLGB1	0.774856
PLEKHN1	chr1:901876-917497	TC32 EV-treated	mock	51.7238	0.871158	5.89175	-8.1419	5e-05	0.0497471			MF	GO:0003676	nucleic acid binding	RECQL4, ZNF69, ZNF431, ZNF391, ZNF334	0.996938
RP11-404K5.2	chr5:7299886-7306705	TC32 EV-treated	mock	19.9313	0.353895	5.81557	-9.28136	5e-05	0.0497471			BP	GO:0045087	innate immune response	CORO1A, MB21D1, IRF7, SERPING1, SPON2, TYROBP	0.566191
PPP2R2B	chr5:145942788-146464347	TC32 EV-treated	mock	1.22708	0.0317007	5.27457	-0.413884	0.00015	0.105713			BP	GO:0098609	cell-cell adhesion	KIAA1524, RPL34, ANLN, TMPO	0.615796
RP11-274B21.4	chr7:128292894-128293719	TC32 EV-treated	mock	12.5026	0.793058	3.97866	-3.97549	0.0136	0.999596			MF	GO:0098641	cadherin binding involved in cell-cell adhesion	KIAA1524, RPL34, ANLN, TMPO	0.650915
TACR1	chr2:75273589-75426826	TC32 EV-treated	mock	0.719713	0.0478772	3.91001	-0.873029	0.03145	0.999596			CC	GO:0005913	cell-cell adherens junction	KIAA1524, RPL34, ANLN, TMPO	0.722515
SERPINA3	chr14:95027427-95090983	TC32 EV-treated	mock	0.701784	0.0531392	3.72318	-0.901429	0.02625	0.999596			CC	GO:0030054	cell junction	PRX, ICA1, ATN1, LRFN1, OLFM2	0.778514
IL8	chr4:74606222-74609433	TC32 EV-treated	mock	3.76114	0.344118	3.45019	-3.39885	0.0012	0.390323			BP	GO:0007166	cell surface receptor signaling pathway	PRLR, TACR2, TACR1, TNFRSF14	0.623238
C5AR1	chr19:47793279-47825323	TC32 EV-treated	mock	1.17398	0.108567	3.43475	-1.65071	0.02415	0.999596			CC	GO:0005887	integral component of plasma membrane	FXYD1, PALM, MAGT1, C5AR1, TACR2, TACR1, SLC7A8, SLC6A16, TNFRSF14, SLITRK6, ABCG1, TYROBP	0.940957
ATP6AP1L	chr5:81575280-81682796	TC32 EV-treated	mock	0.490932	0.0497142	3.30379	-1.16111	0.0484	0.999596			CC	GO:0005886	plasma membrane	PRX, FXYD1, PALM, PANX2, TACR2, TACR1, GDF5, SLC7A8, RUNDC3A, HMMR, WNT2, SEZ6L2, LRFN1, FAM129A, KCNG1, TYROBP, KIF14, CCDC88A, C5AR1, BAIAP2L2, SPTBN4, PCDH10, TNFRSF14, SLC9A3R1, BRCA1, CLDN23, ABCG1, MAGT1, CORO1A, DIO2, PRLR, KIAA1524, ITGA7, PLEKHN1, CIT, MPHOSPH8	0.986733
ADAMTS7P4	chr15:85798599-85873565	TC32 EV-treated	mock	0.953199	0.100381	3.24729	-0.878461	0.02445	0.999596			CC	GO:0016021	integral component of membrane	FXYD1, RARRES3, PANX2, TACR2, TACR1, SLC7A8, CLYBL, SORCS2, SEZ6L2, LRFN1, NIM1K, TYROBP, ICA1, ADSSL1, CMTM1, PCDH10, TNFRSF14, SLC6A16, METTL7A, BRCA1, CLDN23, ABCG1, MAGT1, CLGN, PRLR, DIO2, KIAA1524, FAAH, CACNA1H, TMPO, ATP6AP1L, APOL6, GOLGB1	0.999998
RAB11FIP4	chr17:29718641-29865236	TC32 EV-treated	mock	2.13083	0.236566	3.1711	-1.21256	0.02965	0.999596
ARHGAP4	chrX:153126968-153200676	TC32 EV-treated	mock	0.530468	0.0596764	3.15203	-0.262962	0.0045	0.768818
CENPE	chr4:104026962-104119566	TC32 EV-treated	mock	3.24424	0.38194	3.08646	-1.94258	0.00055	0.244808
BAIAP2L2	chr22:38480895-38506677	TC32 EV-treated	mock	0.711779	0.0884084	3.00917	-1.66607	0.0455	0.999596
CMTM1	chr16:66586465-66613040	TC32 EV-treated	mock	3.03159	0.379801	2.99676	-0.815822	0.03575	0.999596
COL9A3	chr20:61447595-61493115	TC32 EV-treated	mock	0.571092	0.0735391	2.95714	-0.420056	0.03885	0.999596
HSF4	chr16:67188082-67203848	TC32 EV-treated	mock	0.992014	0.128632	2.94711	-0.390365	0.00515	0.80828
UNC13D	chr17:73823305-73840798	TC32 EV-treated	mock	0.515156	0.0679676	2.92209	-0.376955	0.00885	0.999596
ZNF391	chr6:27342393-27371683	TC32 EV-treated	mock	0.885697	0.123819	2.83858	-1.13447	0.04515	0.999596
C11orf45	chr11:128761250-128790930	TC32 EV-treated	mock	1.4078	0.196908	2.83785	-1.64204	0.01665	0.999596
TBX18	chr6:85397068-85474237	TC32 EV-treated	mock	0.461599	0.0659016	2.80825	-0.776776	0.0362	0.999596
ADAMTS8	chr11:130274819-130298888	TC32 EV-treated	mock	1.08614	0.164648	2.72175	-3.66664	0.0024	0.5638
TINAGL1	chr1:32042115-32053288	TC32 EV-treated	mock	2.96054	0.449232	2.72033	-2.56487	0.00225	0.559654
FOS	chr14:75745476-75748933	TC32 EV-treated	mock	1.9299	0.295859	2.70554	-1.57883	0.0054	0.80828
RARRES3	chr11:63304280-63313934	TC32 EV-treated	mock	1.6071	0.263662	2.6077	-1.50269	0.04815	0.999596
SORCS2	chr4:7194264-7744554	TC32 EV-treated	mock	0.927428	0.15319	2.59791	-1.412	0.034	0.999596
COL9A2	chr1:40766158-40783488	TC32 EV-treated	mock	2.42006	0.407686	2.56951	-2.12331	0.00165	0.465135
PLCB2	chr15:40570376-40600136	TC32 EV-treated	mock	0.949786	0.160135	2.56831	-0.976378	0.0106	0.999596
SLITRK6	chr13:86366924-86373623	TC32 EV-treated	mock	0.980722	0.166109	2.56171	-3.66192	0.00485	0.796436
ZSCAN23	chr6:28399706-28411279	TC32 EV-treated	mock	0.95279	0.161974	2.5564	-1.7713	0.0326	0.999596
SLC7A8	chr14:23594503-23652883	TC32 EV-treated	mock	1.04617	0.181561	2.52659	-1.09302	0.04155	0.999596
SPTBN4	chr19:40972147-41082370	TC32 EV-treated	mock	0.854148	0.150641	2.50337	-1.34091	0.02195	0.999596
ZFP37	chr9:115800659-115819039	TC32 EV-treated	mock	1.07929	0.199375	2.43653	-2.91664	0.01575	0.999596
MNS1	chr15:56536206-56757335	TC32 EV-treated	mock	1.1873	0.220374	2.42966	-1.73066	0.0245	0.999596
DIO2	chr14:80663872-80921812	TC32 EV-treated	mock	22.0682	4.22113	2.38627	-2.23029	0.0126	0.999596
KHK	chr2:27309614-27341995	TC32 EV-treated	mock	0.811697	0.15638	2.37589	-1.58928	0.04085	0.999596
NIM1K	chr5:43192172-43280952	TC32 EV-treated	mock	1.54137	0.298452	2.36864	-1.89982	0.01835	0.999596
ADSSL1	chr14:105190522-105213662	TC32 EV-treated	mock	4.02881	0.804103	2.3249	-2.14822	0.01185	0.999596
SLC6A16	chr19:49792894-49828482	TC32 EV-treated	mock	0.833343	0.167007	2.319	-1.09031	0.0494	0.999596
ZNF431	chr19:21324826-21373034	TC32 EV-treated	mock	7.65791	1.54585	2.30855	-2.13012	0.0177	0.999596
HIST2H2BA	chr1:120906027-120935937	TC32 EV-treated	mock	12.1369	2.46346	2.30064	-2.79513	0.01865	0.999596
RP11-1055B8.7	chr17:79369274-79433357	TC32 EV-treated	mock	7.06448	1.43605	2.29848	-2.82477	0.00305	0.636885
XRCC2	chr7:152341863-152373250	TC32 EV-treated	mock	3.98654	0.817187	2.2864	-4.49925	5e-05	0.0497471
SEMA3E	chr7:82993221-83278326	TC32 EV-treated	mock	2.09007	0.435845	2.26166	-2.10634	0.02035	0.999596
AK9	chr6:109809108-110012420	TC32 EV-treated	mock	1.2382	0.267534	2.21045	-1.60789	0.0167	0.999596
ASPM	chr1:197053257-197115824	TC32 EV-treated	mock	4.57922	1.02049	2.16584	-4.8728	5e-05	0.0497471
PCDH10	chr4:134070469-134129356	TC32 EV-treated	mock	2.59394	0.589379	2.13788	-2.11358	0.0293	0.999596
LRFN1	chr19:39797207-39811498	TC32 EV-treated	mock	0.673003	0.15341	2.13322	-2.64855	0.0248	0.999596
METTL7A	chr12:51317254-51326300	TC32 EV-treated	mock	15.6311	3.57236	2.12947	-5.04888	5e-05	0.0497471
CEBPZ-AS1	chr2:37394962-37551951	TC32 EV-treated	mock	174.369	40.074	2.12141	-3.35207	0.00135	0.42285
TACR2	chr10:71163658-71176623	TC32 EV-treated	mock	0.806851	0.186756	2.11115	-2.15766	0.0448	0.999596
MKI67	chr10:129894922-129924649	TC32 EV-treated	mock	14.5573	3.39998	2.09814	-3.45215	5e-05	0.0497471
ELN	chr7:73442118-73484237	TC32 EV-treated	mock	51.4264	12.034	2.09539	-3.09406	0.0007	0.295995
SUV420H2	chr19:55851220-55859488	TC32 EV-treated	mock	3.0643	0.736658	2.05649	-2.17738	0.00695	0.918377
FOXP2	chr7:113726381-114333827	TC32 EV-treated	mock	1.63634	0.396187	2.04622	-1.16894	0.0183	0.999596
WNT2	chr7:116916684-116963343	TC32 EV-treated	mock	1.11633	0.274683	2.02292	-1.70526	0.0227	0.999596
MIR503HG	chrX:133677366-133680741	TC32 EV-treated	mock	6.45597	1.59914	2.01334	-2.1471	0.01045	0.999596
TNFRSF14	chr1:2481358-2496821	TC32 EV-treated	mock	8.22834	2.04815	2.00628	-3.11566	0.00105	0.355194
ANKRD36C	chr2:96514586-96657541	TC32 EV-treated	mock	1.6159	0.403362	2.00219	-3.14937	0.0023	0.55983
RP11-456J20.1	chr15:31775328-32162992	TC32 EV-treated	mock	2.43329	0.608305	2.00004	-3.34494	0.0028	0.599484
CCDC125	chr5:68576001-68628636	TC32 EV-treated	mock	2.70857	0.685876	1.98151	-2.80036	0.0054	0.80828
ZNF829	chr19:37288419-37407193	TC32 EV-treated	mock	1.44265	0.366688	1.9761	-2.22029	0.031	0.999596
MAMSTR	chr19:49215998-49222978	TC32 EV-treated	mock	2.08636	0.537815	1.95581	-2.0609	0.0191	0.999596
PRLR	chr5:35048860-35230794	TC32 EV-treated	mock	0.76815	0.19805	1.95552	-0.935724	0.0229	0.999596
C14orf80	chr14:105952653-105965912	TC32 EV-treated	mock	20.7731	5.44341	1.93213	-3.6432	0.00025	0.151018
HMMR	chr5:162887208-162921064	TC32 EV-treated	mock	7.74818	2.06202	1.9098	-3.06632	0.0005	0.234917
CTD-2228K2.7	chr5:473350-524447	TC32 EV-treated	mock	4.72063	1.25794	1.90792	-1.98716	0.0216	0.999596
ATAD5	chr17:29158987-29222887	TC32 EV-treated	mock	0.885165	0.238319	1.89305	-3.00553	0.0058	0.82524
MTL5	chr11:68474907-68519032	TC32 EV-treated	mock	2.66966	0.721144	1.8883	-1.87921	0.04635	0.999596
DDIT4	chr10:74033677-74035794	TC32 EV-treated	mock	103.606	27.9897	1.88814	-3.79949	0.00015	0.105713
CDCA2	chr8:25316512-25365436	TC32 EV-treated	mock	29.8814	8.07462	1.88778	-2.35929	0.01155	0.999596
MALAT1	chr11:65265232-65273940	TC32 EV-treated	mock	100.46	27.1786	1.88608	-4.46262	5e-05	0.0497471
UBL7-AS1	chr15:74753605-74809300	TC32 EV-treated	mock	1.55221	0.420827	1.88302	-1.78722	0.0249	0.999596
LINC00910	chr17:41447212-41466567	TC32 EV-treated	mock	2.73601	0.744224	1.87826	-2.44123	0.00255	0.575076
OLFM2	chr19:9964393-10047228	TC32 EV-treated	mock	6.20087	1.68893	1.87636	-3.18159	0.00165	0.465135
FAM72D	chr1:143896451-143913143	TC32 EV-treated	mock	2.18325	0.600682	1.8618	-3.09757	0.00565	0.823828
CIT	chr12:120123594-120315095	TC32 EV-treated	mock	16.4786	4.56528	1.85182	-1.83265	0.0113	0.999596
PTGDS	chr9:139871955-139880862	TC32 EV-treated	mock	4.94679	1.37863	1.84326	-1.14263	0.0426	0.999596
KIF20B	chr10:91461366-91534700	TC32 EV-treated	mock	3.04373	0.854438	1.83279	-2.36123	0.00315	0.649026
ANKRD26	chr10:27280842-27389421	TC32 EV-treated	mock	1.03386	0.291084	1.82853	-1.53372	0.01415	0.999596
NINL	chr20:25433340-25566153	TC32 EV-treated	mock	3.30152	0.931259	1.82588	-2.22973	0.0127	0.999596
KDM6B	chr17:7743221-7758114	TC32 EV-treated	mock	11.6039	3.40735	1.76789	-1.21349	0.01645	0.999596
COL7A1	chr3:48601505-48632700	TC32 EV-treated	mock	26.5456	7.83551	1.76037	-1.88969	0.01685	0.999596
CST6	chr11:65779311-65780976	TC32 EV-treated	mock	4.59994	1.37268	1.74462	-2.4744	0.02355	0.999596
IL32	chr16:3115297-3137101	TC32 EV-treated	mock	35.2392	10.6123	1.73144	-3.3949	0.00075	0.302036
SKA3	chr13:21727733-21750741	TC32 EV-treated	mock	11.5618	3.55227	1.70255	-2.86698	0.0015	0.445105
KIF14	chr1:200520627-200589862	TC32 EV-treated	mock	1.54164	0.474362	1.70041	-3.44339	0.00155	0.452012
ITGA7	chr12:56075329-56118489	TC32 EV-treated	mock	7.24472	2.23375	1.69746	-0.93502	0.03345	0.999596
POSTN	chr13:38136719-38172981	TC32 EV-treated	mock	27.8822	8.61762	1.69398	-2.59848	0.00265	0.585485
ANKRD36B	chr2:98108977-98206428	TC32 EV-treated	mock	1.46847	0.454155	1.69306	-2.02048	0.0241	0.999596
CKAP2L	chr2:113479062-113522254	TC32 EV-treated	mock	4.81224	1.49438	1.68716	-2.75333	0.0005	0.234917
SPOCK1	chr5:136310986-136934068	TC32 EV-treated	mock	51.1926	15.9477	1.68259	-2.41192	0.0142	0.999596
KIAA1524	chr3:108268715-108308491	TC32 EV-treated	mock	6.3739	2.00484	1.66869	-2.99512	0.0017	0.471374
BRCA1	chr17:41196311-41277500	TC32 EV-treated	mock	3.72639	1.17458	1.66563	-1.66816	0.01195	0.999596
BLM	chr15:91260557-91358859	TC32 EV-treated	mock	1.95636	0.621379	1.65463	-2.04278	0.00685	0.912291
MURC	chr9:103340360-103350188	TC32 EV-treated	mock	0.969039	0.308018	1.65354	-2.31898	0.03215	0.999596
ZNF891	chr12:133692277-133707059	TC32 EV-treated	mock	0.773224	0.247407	1.644	-2.21602	0.02465	0.999596
CACNA1H	chr16:1203240-1275257	TC32 EV-treated	mock	1.16842	0.375944	1.63597	-2.29318	0.00875	0.999596
RSL24D1P1	chr6:27748397-27748890	TC32 EV-treated	mock	10.3165	3.33318	1.62998	-2.45337	0.0234	0.999596
AC064836.3	chr2:203200746-203201450	TC32 EV-treated	mock	4.68154	1.52923	1.61418	-2.27825	0.03455	0.999596
PRR11	chr17:57232859-57292608	TC32 EV-treated	mock	75.973	24.8992	1.60939	-1.14674	0.0159	0.999596
CNTRL	chr9:123837140-123939888	TC32 EV-treated	mock	2.17152	0.713926	1.60486	-2.19317	0.0088	0.999596
FAM72B	chr1:120835809-120855681	TC32 EV-treated	mock	5.51366	1.81892	1.59993	-1.64115	0.0465	0.999596
SMC2	chr9:106856540-106903698	TC32 EV-treated	mock	3.81484	1.26042	1.59772	-3.21317	0.00085	0.312541
MEIS3	chr19:47906380-47922780	TC32 EV-treated	mock	34.6988	11.5491	1.58711	-3.38888	0.00065	0.2819
GAL	chr11:68451246-68458643	TC32 EV-treated	mock	3.69517	1.23679	1.57904	-2.17845	0.03785	0.999596
PALM	chr19:708952-748329	TC32 EV-treated	mock	39.1592	13.1632	1.57284	-2.58097	0.00595	0.82524
NEAT1	chr11:65190244-65213011	TC32 EV-treated	mock	21.3995	7.23877	1.56376	-2.13945	0.02825	0.999596
SEPT7P2	chr7:45763378-45808617	TC32 EV-treated	mock	7.4748	2.55431	1.5491	-1.9631	0.0383	0.999596
SPC24	chr19:11200037-11266484	TC32 EV-treated	mock	58.782	20.123	1.54653	-1.64371	0.0272	0.999596
TOP2A	chr17:38544767-38574202	TC32 EV-treated	mock	36.1598	12.4151	1.54229	-2.04901	0.00505	0.80828
COL6A2	chr21:47518010-47552763	TC32 EV-treated	mock	594.508	204.228	1.54152	-2.59131	0.00535	0.80828
ATAD2B	chr2:23971533-24149984	TC32 EV-treated	mock	2.68324	0.924981	1.53648	-1.34108	0.0362	0.999596
NDC80	chr18:2571509-2616634	TC32 EV-treated	mock	6.60258	2.28122	1.53322	-2.24475	0.0032	0.649026
AC074183.4	chr7:84568664-84569561	TC32 EV-treated	mock	5.21394	1.82257	1.5164	-2.29892	0.0353	0.999596
ZNF334	chr20:45129700-45142198	TC32 EV-treated	mock	0.873864	0.30896	1.49999	-2.01277	0.04885	0.999596
MCM2	chr3:127291911-127341276	TC32 EV-treated	mock	46.0337	16.3306	1.49511	-1.87259	0.02995	0.999596
PKMYT1	chr16:3013944-3030540	TC32 EV-treated	mock	43.3165	15.3836	1.49352	-2.28121	0.02435	0.999596
RECQL4	chr8:145736666-145743229	TC32 EV-treated	mock	13.9461	4.99724	1.48066	-1.80692	0.02185	0.999596
AC016747.3	chr2:61293005-61391964	TC32 EV-treated	mock	23.9717	8.63414	1.47321	-2.54118	0.00375	0.714147
CCDC88B	chr11:64107694-64125006	TC32 EV-treated	mock	3.69752	1.33497	1.46975	-2.02493	0.04885	0.999596
CENPH	chr5:68485374-68506184	TC32 EV-treated	mock	7.78027	2.81009	1.4692	-2.77183	0.00535	0.80828
FBXO48	chr2:68686550-68694390	TC32 EV-treated	mock	1.03668	0.374935	1.46726	-2.67164	0.0117	0.999596
KCNG1	chr20:49615906-49639666	TC32 EV-treated	mock	29.9575	11.0045	1.44482	-3.05422	0.002	0.528563
CLGN	chr4:141309608-141349122	TC32 EV-treated	mock	1.09727	0.405739	1.43529	-2.06403	0.03205	0.999596
TNFAIP6	chr2:152214105-152236560	TC32 EV-treated	mock	3.31484	1.2285	1.43204	-2.28617	0.01955	0.999596
C21orf58	chr21:47720094-47743789	TC32 EV-treated	mock	5.24319	1.94704	1.42916	-2.55521	0.00825	0.999596
NCAPG	chr4:17812524-18023499	TC32 EV-treated	mock	9.66948	3.59684	1.42671	-1.77499	0.0381	0.999596
PLEKHA4	chr19:49340353-49371889	TC32 EV-treated	mock	34.5557	12.8847	1.42326	-2.43358	0.0095	0.999596
CORO1A	chr16:30194147-30200397	TC32 EV-treated	mock	6.94499	2.59591	1.41973	-1.95165	0.02875	0.999596
PLK1	chr16:23688976-23724821	TC32 EV-treated	mock	73.4345	27.5709	1.41331	-2.84003	0.00235	0.55983
C6orf57	chr6:71276619-71299272	TC32 EV-treated	mock	26.0871	9.89639	1.39836	-3.04434	0.00135	0.42285
CDT1	chr16:88869620-88875666	TC32 EV-treated	mock	39.2555	15.2313	1.36586	-2.30101	0.0145	0.999596
UACA	chr15:70946892-71055932	TC32 EV-treated	mock	78.6653	30.5444	1.36482	-1.95279	0.02485	0.999596
WASH2P	chr2:114341663-114359144	TC32 EV-treated	mock	5.34551	2.08026	1.36156	-2.44561	0.01875	0.999596
SEZ6L2	chr16:29882479-29910868	TC32 EV-treated	mock	11.8302	4.64437	1.34892	-1.4383	0.04935	0.999596
CEP57L1P1	chr10:72149181-72150382	TC32 EV-treated	mock	4.8535	1.915	1.34168	-2.30721	0.0269	0.999596
PANX2	chr22:50609159-50618723	TC32 EV-treated	mock	3.04607	1.20252	1.34089	-2.64063	0.00955	0.999596
TXNIP	chr1:145438468-145442635	TC32 EV-treated	mock	39.8133	15.8812	1.32593	-3.34093	0.001	0.345184
TACC3	chr4:1723226-1746898	TC32 EV-treated	mock	63.4693	25.3939	1.32158	-2.05535	0.0303	0.999596
SMC4	chr3:159943422-160203561	TC32 EV-treated	mock	23.4181	9.37782	1.3203	-1.07274	0.04615	0.999596
MB21D1	chr6:74078277-74161999	TC32 EV-treated	mock	5.09901	2.04329	1.31932	-2.29914	0.0205	0.999596
BUB1	chr2:111395274-111435691	TC32 EV-treated	mock	11.013	4.44474	1.30904	-2.29368	0.00535	0.80828
KIF11	chr10:94353042-94415150	TC32 EV-treated	mock	7.66523	3.11866	1.2974	-3.15378	0.00185	0.504692
LAMA4	chr6:112429962-112672498	TC32 EV-treated	mock	44.634	18.1789	1.29588	-1.71872	0.0437	0.999596
TNC	chr9:117782805-117880536	TC32 EV-treated	mock	62.2432	25.4099	1.29253	-2.47498	0.00085	0.312541
ZNF69	chr19:11998598-12025144	TC32 EV-treated	mock	7.71198	3.15504	1.28944	-2.47192	0.0121	0.999596
ZNF37BP	chr10:43008957-43048270	TC32 EV-treated	mock	1.19257	0.488688	1.28709	-1.87137	0.0439	0.999596
BMP4	chr14:54416453-54425479	TC32 EV-treated	mock	8.61117	3.539	1.28287	-2.09921	0.0242	0.999596
CCDC88A	chr2:55514977-55647057	TC32 EV-treated	mock	5.31524	2.1899	1.27927	-1.59441	0.0101	0.999596
MIS18A	chr21:33640529-33653299	TC32 EV-treated	mock	14.3075	5.89665	1.2788	-2.27099	0.006	0.82524
HLX	chr1:221006104-221058401	TC32 EV-treated	mock	17.1975	7.08877	1.27859	-2.12595	0.0316	0.999596
C10orf10	chr10:45306471-45491339	TC32 EV-treated	mock	8.18969	3.38847	1.27317	-2.1338	0.02295	0.999596
CTD-2571E19.3	chr8:63055869-63057328	TC32 EV-treated	mock	4.85374	2.01681	1.26702	-2.38001	0.02165	0.999596
ZNF724P	chr19:23404400-23433192	TC32 EV-treated	mock	4.39197	1.83969	1.25541	-1.83882	0.0447	0.999596
ODF2L	chr1:86814343-86862023	TC32 EV-treated	mock	6.78597	2.84845	1.25238	-1.5054	0.03925	0.999596
CASP8AP2	chr6:90539612-90584155	TC32 EV-treated	mock	1.8868	0.794493	1.24784	-2.29622	0.01065	0.999596
SDHAP1	chr3:195686618-195717189	TC32 EV-treated	mock	13.9947	5.91571	1.24226	-2.04642	0.04875	0.999596
MAP7D1	chr1:36621179-36646450	TC32 EV-treated	mock	311.465	132.954	1.22814	-2.51441	0.01015	0.999596
SLC9A3R1	chr17:72666716-72765492	TC32 EV-treated	mock	16.1938	6.94767	1.22084	-2.45094	0.01195	0.999596
CLDN23	chr8:8559447-8561616	TC32 EV-treated	mock	2.23406	0.960971	1.2171	-2.12825	0.03785	0.999596
ANLN	chr7:36363829-36493400	TC32 EV-treated	mock	40.024	17.3171	1.20867	-1.72216	0.0151	0.999596
TPX2	chr20:30327073-30389608	TC32 EV-treated	mock	41.7488	18.0701	1.20813	-3.22837	0.00205	0.533442
MED18	chr1:28655512-28662476	TC32 EV-treated	mock	39.9393	17.3522	1.20269	-1.83995	0.021	0.999596
CDCA3	chr12:6949117-6961230	TC32 EV-treated	mock	53.981	23.4736	1.20141	-2.79795	0.0045	0.768818
CENPK	chr5:64813592-64858998	TC32 EV-treated	mock	6.01436	2.62964	1.19355	-1.63871	0.04325	0.999596
ANKRD33B	chr5:10564441-10650308	TC32 EV-treated	mock	5.76365	2.52027	1.1934	-2.36984	0.0172	0.999596
IRF7	chr11:612552-615999	TC32 EV-treated	mock	3.7708	1.65035	1.1921	-1.75505	0.04035	0.999596
TMPO	chr12:98906750-98944157	TC32 EV-treated	mock	56.0502	24.5374	1.19174	-2.14223	0.00785	0.976286
SNHG17	chr20:37049234-37063996	TC32 EV-treated	mock	20.8226	9.11975	1.19108	-2.16608	0.0325	0.999596
PPIH	chr1:43124095-43142429	TC32 EV-treated	mock	15.5289	6.8022	1.19088	-2.20301	0.0249	0.999596
GATA6	chr18:19749403-19785192	TC32 EV-treated	mock	1.46054	0.639788	1.19084	-2.12718	0.03775	0.999596
LTBP2	chr14:74964872-75079306	TC32 EV-treated	mock	74.7783	32.8796	1.18543	-1.59537	0.0436	0.999596
SAMD9	chr7:92728828-92747336	TC32 EV-treated	mock	1.25626	0.552471	1.18516	-2.33013	0.0217	0.999596
IGFBP2	chr2:217497550-217529159	TC32 EV-treated	mock	4.08982	1.80315	1.18152	-1.88847	0.0463	0.999596
CENPJ	chr13:25457170-25497018	TC32 EV-treated	mock	1.4491	0.639617	1.17988	-1.68672	0.0353	0.999596
ATN1	chr12:7033625-7051484	TC32 EV-treated	mock	135.649	59.9024	1.17919	-2.27068	0.01455	0.999596
NEK2	chr1:211836113-211848960	TC32 EV-treated	mock	8.37065	3.70203	1.17702	-2.23254	0.0182	0.999596
CKAP2	chr13:53029563-53050763	TC32 EV-treated	mock	20.6612	9.1655	1.17264	-2.29292	0.0097	0.999596
KIF18B	chr17:43002076-43025082	TC32 EV-treated	mock	15.0948	6.70589	1.17055	-2.55169	0.00305	0.636885
CEP55	chr10:95256388-95288849	TC32 EV-treated	mock	24.9362	11.0824	1.16997	-2.14377	0.0229	0.999596
GINS1	chr20:25388362-25433264	TC32 EV-treated	mock	18.4672	8.22956	1.16608	-2.3599	0.0038	0.714147
RPL34	chr4:109541721-109551568	TC32 EV-treated	mock	475.815	213.166	1.15842	-2.95892	0.00325	0.649026
ATHL1	chr11:289134-296107	TC32 EV-treated	mock	1.95175	0.879704	1.14968	-1.66934	0.0463	0.999596
FBXL19	chr16:30930639-30967832	TC32 EV-treated	mock	24.7119	11.1431	1.14906	-1.69818	0.01345	0.999596
PPIG	chr2:170440849-170497916	TC32 EV-treated	mock	7.46311	3.37127	1.14648	-1.85169	0.0338	0.999596
MAGT1	chrX:77081860-77151090	TC32 EV-treated	mock	96.5456	43.6542	1.14509	-3.06883	0.0019	0.510105
MIR4426	chr1:192685312-192685783	TC32 EV-treated	mock	254.743	115.815	1.13722	-2.94414	0.0042	0.748797
PTTG3P	chr8:67579830-67774257	TC32 EV-treated	mock	56.7417	25.8884	1.1321	-2.11699	0.0364	0.999596
KIF21B	chr1:200938519-200992828	TC32 EV-treated	mock	0.53009	0.242441	1.1286	-1.90676	0.0439	0.999596
CDC20	chr1:43824625-43828874	TC32 EV-treated	mock	38.5899	17.6858	1.12563	-2.84925	0.00465	0.778714
GTSE1	chr22:46692637-46726707	TC32 EV-treated	mock	15.0796	6.91515	1.12477	-2.30712	0.0141	0.999596
CDKN2C	chr1:51426416-51440305	TC32 EV-treated	mock	18.7758	8.62614	1.12209	-2.6576	0.0083	0.999596
SURF6	chr9:136197551-136203235	TC32 EV-treated	mock	51.7405	23.7936	1.12072	-2.52621	0.0089	0.999596
PRX	chr19:40899674-40919273	TC32 EV-treated	mock	1.78962	0.826627	1.11434	-2.14355	0.0258	0.999596
FAM129A	chr1:184759857-184943682	TC32 EV-treated	mock	14.2249	6.58987	1.1101	-2.50019	0.00405	0.744584
EEF1DP2	chr9:95571669-95661890	TC32 EV-treated	mock	26.572	12.3265	1.10814	-2.17561	0.03115	0.999596
SAPCD2	chr9:139952114-139965040	TC32 EV-treated	mock	4.51292	2.09821	1.1049	-2.45883	0.0147	0.999596
CENPM	chr22:42334724-42343168	TC32 EV-treated	mock	34.4647	16.0613	1.10153	-2.31758	0.01815	0.999596
MYBL2	chr20:42295753-42345136	TC32 EV-treated	mock	22.9008	10.6971	1.09818	-2.79205	0.00595	0.82524
VWA1	chr1:1370240-1378262	TC32 EV-treated	mock	7.55693	3.53175	1.09742	-2.06265	0.02465	0.999596
CDC20P1	chr9:89623369-89657041	TC32 EV-treated	mock	27.5718	12.8881	1.09715	-2.68559	0.00725	0.928362
PKDCC	chr2:42275159-42285668	TC32 EV-treated	mock	35.4849	16.5961	1.09636	-2.11313	0.02285	0.999596
SPDL1	chr5:169010637-169031782	TC32 EV-treated	mock	16.9827	7.94799	1.0954	-2.042	0.02085	0.999596
H2AFX	chr11:118964563-118966177	TC32 EV-treated	mock	122.553	57.5625	1.0902	-2.93172	0.00455	0.769587
KIAA2026	chr9:5881595-6007904	TC32 EV-treated	mock	6.66951	3.13457	1.08931	-1.79373	0.03045	0.999596
EGR1	chr5:137801178-137805004	TC32 EV-treated	mock	30.5343	14.3692	1.08745	-2.85423	0.00595	0.82524
BGN	chrX:152710177-152775012	TC32 EV-treated	mock	152.15	71.6168	1.08712	-2.34476	0.0149	0.999596
RPL39	chrX:118920466-118925606	TC32 EV-treated	mock	1149.74	541.741	1.08563	-2.92359	0.0033	0.649026
KIF4B	chr5:154393259-154397685	TC32 EV-treated	mock	4.35901	2.06348	1.07892	-2.47944	0.0156	0.999596
FAM110A	chr20:814357-838106	TC32 EV-treated	mock	4.35571	2.06948	1.07364	-2.07479	0.03825	0.999596
BDP1	chr5:70751441-70863649	TC32 EV-treated	mock	4.72078	2.25748	1.06431	-2.34345	0.01835	0.999596
C19orf48	chr19:51300960-51308186	TC32 EV-treated	mock	46.1039	22.0513	1.06403	-2.7207	0.00555	0.816284
MPHOSPH8	chr13:20207787-20247599	TC32 EV-treated	mock	7.33396	3.50878	1.06362	-2.21677	0.01115	0.999596
RPL22L1	chr3:170582663-170588272	TC32 EV-treated	mock	134.976	64.6185	1.06268	-2.53982	0.0117	0.999596
SKA1	chr18:47901364-47920543	TC32 EV-treated	mock	13.1564	6.30347	1.06155	-2.16684	0.01925	0.999596
PSRC1	chr1:109822177-109825808	TC32 EV-treated	mock	35.8815	17.1947	1.06128	-2.25297	0.0221	0.999596
GOLGB1	chr3:121382045-121468602	TC32 EV-treated	mock	4.49125	2.1553	1.05923	-1.26879	0.03595	0.999596
BBC3	chr19:47724080-47736023	TC32 EV-treated	mock	14.0416	6.7724	1.05197	-2.27802	0.0257	0.999596
CCNB1	chr5:68462836-68474072	TC32 EV-treated	mock	88.6187	42.8821	1.04724	-2.42379	0.0119	0.999596
SPON2	chr4:1160719-1202750	TC32 EV-treated	mock	328.073	158.852	1.04633	-2.28105	0.0124	0.999596
CXorf56	chrX:118672111-118699397	TC32 EV-treated	mock	16.6798	8.07664	1.04627	-2.54571	0.0096	0.999596
RPL7L1	chr6:42847355-42857663	TC32 EV-treated	mock	109.887	53.4943	1.03856	-2.39665	0.0038	0.714147
DEK	chr6:18224098-18265054	TC32 EV-treated	mock	73.9757	36.0434	1.03732	-1.86448	0.04975	0.999596
NUCB1	chr19:49403306-49426629	TC32 EV-treated	mock	282.105	137.675	1.03497	-2.33695	0.0163	0.999596
COL6A1	chr21:47401650-47424964	TC32 EV-treated	mock	165.539	81.0008	1.03116	-1.92685	0.0378	0.999596
SERPING1	chr11:57364859-57382326	TC32 EV-treated	mock	7.44568	3.66281	1.02345	-1.87207	0.04775	0.999596
UPF3B	chrX:118967984-118986961	TC32 EV-treated	mock	3.30591	1.62786	1.02207	-2.00893	0.03985	0.999596
EIF4EBP1	chr8:37887858-37917883	TC32 EV-treated	mock	208.316	102.721	1.02004	-2.61315	0.0093	0.999596
CCP110	chr16:19535132-19564730	TC32 EV-treated	mock	4.50132	2.22011	1.01972	-1.39841	0.0473	0.999596
LMNB1	chr5:126112314-126172712	TC32 EV-treated	mock	30.3699	15.0007	1.01761	-2.1958	0.02065	0.999596
C18orf54	chr18:51850727-51911588	TC32 EV-treated	mock	2.17159	1.07406	1.01568	-1.873	0.0329	0.999596
APOL6	chr22:36044441-36064456	TC32 EV-treated	mock	4.04993	2.00469	1.01452	-2.53391	0.013	0.999596
WDR62	chr19:36545782-36596008	TC32 EV-treated	mock	5.28098	2.62263	1.00979	-1.83628	0.0299	0.999596
HOOK3	chr8:42704779-42940931	TC32 EV-treated	mock	12.3208	6.12648	1.00797	-1.75633	0.02585	0.999596
ROGDI	chr16:4846968-4852951	TC32 EV-treated	mock	18.3094	9.14136	1.0021	-1.89235	0.0466	0.999596
GDF5	chr20:34020826-34042568	TC32 EV-treated	mock	22.3227	11.1509	1.00135	-2.52058	0.0109	0.999596

## Sheet: Table 4
Supplemental Table 4
Reactome Functional Interaction (FI) network analysis. List of 54 mRNAs from "Chromatin-remodeling", "Cellular response to DNA damage" and "Cell division" GO categories upregulated in TC32 EV-treated MRC5 cells compared to mock.
https://reactome.org/
The Table is linked to Supplemental Figure 11													List of 54 mRNAs used for Reactome FI analysis					List of 8 mRNAs not identified in the network					List of 46 of 54 genes in the network
																		ASPM					ANLN
Module	GO GeneSet	RatioOfProteinInGeneSet	NumberOfProteinInGeneSet	ProteinFromModule	P-value	FDR	Nodes						ANLN					CCDC88B					ATAD5
BRCA1/TOP2A	cellular response to DNA damage stimulus	0.0159	196	8	1.6566e-09	5.6656e-07	TOP2A,BLM,ATAD5,H2AFX,BRCA1,RAD51,IRF7,RAD9A						ASPM					CDCA2					BBC3
BRCA1/TOP2A	double-strand break repair via homologous recombination	0.0059	73	6	4.0651e-09	6.9513e-07	BLM,XRCC2,H2AFX,BRCA1,RECQL4,RAD51						ATAD5					HIST2H2BA					BLM
BRCA1/TOP2A	strand displacement	0.0021	26	4	1.7175e-07	1.958e-05	BLM,XRCC2,BRCA1,RAD51						BBC3					KIF18B					BRCA1
BRCA1/TOP2A	DNA synthesis involved in DNA repair	0.0028	35	4	5.5776e-07	4.741e-05	BLM,XRCC2,BRCA1,RAD51						BLM					*KIF20B					BUB1
BRCA1/TOP2A	chromosome segregation	0.0046	57	4	3.8181e-06	0.00020373	TOP2A,CDT1,BRCA1,SKA3						BRCA1					KIF21B					CCDC88A
BRCA1/TOP2A	DNA replication	0.0107	132	5	4.0922e-06	0.00020373	BLM,BRCA1,RECQL4,MCM2,RAD9A						BUB1					SUV420H2					CCNB1
BRCA1/TOP2A	regulation of signal transduction by p53 class mediator	0.0108	133	5	4.2444e-06	0.00020373	BLM,BRCA1,UBC,EP300,RAD9A						CCDC88A										CDC20
BRCA1/TOP2A	response to X-ray	0.0016	20	3	7.4482e-06	0.00031283	BLM,XRCC2,RAD51						CCDC88B										CDCA3
BRCA1/TOP2A	nucleosome assembly	0.0059	73	4	1.007e-05	0.00038267	H2AFX,HIST2H2BD,HIST1H4A,MCM2						CCNB1										CDT1
BRCA1/TOP2A	DNA repair	0.0155	191	5	2.4144e-05	0.00076626	BLM,XRCC2,RECQL4,RAD51,RAD9A						CDC20										CENPE
BRCA1/TOP2A	cellular response to camptothecin	0.0003	4	2	2.6678e-05	0.00076626	BLM,RAD51						CDCA2										CENPH
BRCA1/TOP2A	cellular response to ionizing radiation	0.0025	31	3	2.7367e-05	0.00076626	BLM,RAD51,RAD9A						CDCA3										CENPJ
BRCA1/TOP2A	strand invasion	0.0006	7	2	8.1424e-05	0.0018059	XRCC2,RAD51						CDT1					List of externally added linker genes					CENPK
BRCA1/TOP2A	response to ionizing radiation	0.0037	46	3	8.7794e-05	0.0018059	XRCC2,H2AFX,BRCA1						CENPE					CENPA					CENPM
BRCA1/TOP2A	double-strand break repair via nonhomologous end joining	0.0039	48	3	9.9507e-05	0.0018059	H2AFX,BRCA1,HIST1H4A						CENPH					EP300					CEP55
BRCA1/TOP2A	DNA unwinding involved in DNA replication	0.0007	8	2	0.00010623	0.0018059	RAD51,MCM2						CENPJ					FOXP3					CIT
BRCA1/TOP2A	telomeric D-loop disassembly	0.0007	8	2	0.00010623	0.0018059	BLM,RECQL4						CENPK					HIST1H4A					CNTRL
BRCA1/TOP2A	DNA replication checkpoint	0.0007	8	2	0.00010623	0.0018059	CDT1,RAD9A						CENPM					HOOK2					H2AFX
BRCA1/TOP2A	DNA strand renaturation	0.0007	8	2	0.00010623	0.0018059	BLM,RECQL4						CEP55					NDEL1					HIST2H2BD
BRCA1/TOP2A	cellular response to hydroxyurea	0.0007	8	2	0.00010623	0.0018059	BLM,RAD51						CIT					RAD51					HOOK3
BRCA1/TOP2A	meiotic cell cycle	0.0041	51	3	0.00011892	0.0019027	XRCC2,H2AFX,RAD51						CNTRL					RAD9A					IRF7
BRCA1/TOP2A	mitotic recombination	0.0008	10	2	0.0001656	0.0024841	XRCC2,RAD51						H2AFX					RUVBL1					KDM6B
BRCA1/TOP2A	DNA double-strand break processing	0.0011	13	2	0.00027892	0.0039048	BLM,BRCA1						HIST2H2BA					SP1					KIF11
BRCA1/TOP2A	cytoskeleton-dependent intracellular transport	0.0012	15	2	0.0003705	0.0051869	HOOK3,HOOK2						HIST2H2BD					UBC					KIF14
BRCA1/TOP2A	positive regulation by host of viral transcription	0.0013	16	2	0.00042106	0.0054738	SP1,EP300						HOOK3					ZW10					KIF4B
BRCA1/TOP2A	early endosome to late endosome transport	0.0014	17	2	0.0004748	0.0056976	HOOK3,HOOK2						IRF7										MCM2
BRCA1/TOP2A	regulation of type I interferon production	0.0014	17	2	0.0004748	0.0056976	UBC,IRF7						KDM6B										MIS18A
BRCA1/TOP2A	mitotic cell cycle	0.0076	94	3	0.00070658	0.008479	CDT1,XRCC2,SKA3						KIF11										NCAPG
BRCA1/TOP2A	reciprocal meiotic recombination	0.002	24	2	0.00093881	0.0103	XRCC2,RAD51						KIF14										NDC80
BRCA1/TOP2A	replication fork processing	0.002	25	2	0.0010175	0.011	BLM,RAD51						KIF18B										NEK2
BRCA1/TOP2A	cellular response to gamma radiation	0.0021	26	2	0.0010993	0.011	H2AFX,RAD51						KIF20B										PKMYT1
BRCA1/TOP2A	lysosome organization	0.0021	26	2	0.0010993	0.011	HOOK3,HOOK2						KIF21B										PLK1
BRCA1/TOP2A	positive regulation of DNA repair	0.0022	27	2	0.0011841	0.0112	H2AFX,BRCA1						KIF4B										PSRC1
BRCA1/TOP2A	TRIF-dependent toll-like receptor signaling pathway	0.0023	28	2	0.001272	0.0112	UBC,IRF7						MCM2										RECQL4
BRCA1/TOP2A	cytoplasmic microtubule organization	0.0023	28	2	0.001272	0.0112	HOOK3,HOOK2						MIS18A										SKA1
BRCA1/TOP2A	endosome organization	0.0023	28	2	0.001272	0.0112	HOOK3,HOOK2						NCAPG										SKA3
BRCA1/TOP2A	beta-catenin-TCF complex assembly	0.0024	30	2	0.0014569	0.0112	HIST1H4A,EP300						NDC80										SMC2
BRCA1/TOP2A	DNA damage checkpoint	0.0024	30	2	0.0014569	0.0112	H2AFX,RAD9A						NEK2										SMC4
BRCA1/TOP2A	centrosome cycle	0.0026	32	2	0.0016539	0.0112	XRCC2,BRCA1						PKMYT1										SPC24
BRCA1/TOP2A	positive regulation of transcription from RNA polymerase II promoter	0.0815	1002	7	0.0018179	0.0112	TOP2A,KDM6B,BRCA1,SP1,UBC,IRF7,EP300						PLK1										SPDL1
BRCA1/TOP2A	peptidyl-lysine butyrylation	0.0001	1	1	0.0018698	0.0112	EP300						PSRC1										TACC3
BRCA1/TOP2A	regulation of phenotypic switching by transcription from RNA polymerase II promoter	0.0001	1	1	0.0018698	0.0112	SP1						RECQL4										TOP2A
BRCA1/TOP2A	positive regulation of hydrogen sulfide biosynthetic process	0.0001	1	1	0.0018698	0.0112	SP1						SKA1										TPX2
BRCA1/TOP2A	regulation of MyD88-independent toll-like receptor signaling pathway	0.0001	1	1	0.0018698	0.0112	IRF7						SKA3										XRCC2
BRCA1/TOP2A	peptidyl-lysine propionylation	0.0001	1	1	0.0018698	0.0112	EP300						SMC2
BRCA1/TOP2A	regulation of DNA-dependent DNA replication	0.0001	1	1	0.0018698	0.0112	BLM						SMC4
BRCA1/TOP2A	negative regulation of DNA duplex unwinding	0.0001	1	1	0.0018698	0.0112	TOP2A						SPC24
BRCA1/TOP2A	response to glucoside	0.0001	1	1	0.0018698	0.0112	RAD51						SPDL1
BRCA1/TOP2A	negative regulation of protein localization to kinetochore	0.0001	1	1	0.0018698	0.0112	CDT1						SUV420H2
BRCA1/TOP2A	positive regulation of single stranded viral RNA replication via double stranded DNA intermediate	0.0001	1	1	0.0018698	0.0112	TOP2A						TACC3
BRCA1/TOP2A	histone H2B acetylation	0.0001	1	1	0.0018698	0.0112	EP300						TOP2A
BRCA1/TOP2A	deactivation of mitotic spindle assembly checkpoint	0.0001	1	1	0.0018698	0.0112	CDT1						TPX2
BRCA1/TOP2A	establishment of viral latency	0.0001	1	1	0.0018698	0.0112	IRF7						XRCC2
BRCA1/TOP2A	peptidyl-lysine crotonylation	0.0001	1	1	0.0018698	0.0112	EP300
BRCA1/TOP2A	positive regulation of histone H4-K20 methylation	0.0001	1	1	0.0018698	0.0112	BRCA1
BRCA1/TOP2A	positive regulation of gene expression, epigenetic	0.0029	36	2	0.0020837	0.0116	HIST1H4A,EP300
BRCA1/TOP2A	endosome to lysosome transport	0.003	37	2	0.0021986	0.0116	HOOK3,HOOK2
BRCA1/TOP2A	negative regulation of G0 to G1 transition	0.0031	38	2	0.0023164	0.0116	BRCA1,RAD51
BRCA1/TOP2A	somitogenesis	0.0032	39	2	0.0024372	0.0122	XRCC2,EP300
BRCA1/TOP2A	regulation of megakaryocyte differentiation	0.0034	42	2	0.0028169	0.0141	HIST1H4A,EP300
BRCA1/TOP2A	DNA duplex unwinding	0.0036	44	2	0.0030846	0.0149	BLM,RECQL4
BRCA1/TOP2A	positive regulation of type I interferon production	0.0039	48	2	0.0036543	0.0149	IRF7,EP300
BRCA1/TOP2A	interstrand cross-link repair	0.0039	48	2	0.0036543	0.0149	RAD51,UBC
BRCA1/TOP2A	protein complex oligomerization	0.0002	2	1	0.0037362	0.0149	BLM
BRCA1/TOP2A	mitotic G2/M transition checkpoint	0.0002	2	1	0.0037362	0.0149	BRCA1
BRCA1/TOP2A	type I interferon biosynthetic process	0.0002	2	1	0.0037362	0.0149	IRF7
BRCA1/TOP2A	mitotic recombination-dependent replication fork processing	0.0002	2	1	0.0037362	0.0149	RAD51
BRCA1/TOP2A	DNA replication preinitiation complex assembly	0.0002	2	1	0.0037362	0.0149	CDT1
BRCA1/TOP2A	regulation of MyD88-dependent toll-like receptor signaling pathway	0.0002	2	1	0.0037362	0.0149	IRF7
BRCA1/TOP2A	positive regulation of mediator complex assembly	0.0002	2	1	0.0037362	0.0149	CDT1
BRCA1/TOP2A	response to sorbitol	0.0002	2	1	0.0037362	0.0149	CDT1
BRCA1/TOP2A	mitotic DNA integrity checkpoint	0.0002	2	1	0.0037362	0.0149	TOP2A
BRCA1/TOP2A	regulation of fibroblast apoptotic process	0.0002	2	1	0.0037362	0.0149	XRCC2
BRCA1/TOP2A	interferon-alpha production	0.0002	2	1	0.0037362	0.0149	IRF7
BRCA1/TOP2A	regulation of DNA replication origin binding	0.0002	2	1	0.0037362	0.0149	CDT1
BRCA1/TOP2A	positive regulation of histone H4-K16 acetylation	0.0002	2	1	0.0037362	0.0149	BRCA1
BRCA1/TOP2A	regulation of monocyte differentiation	0.0002	2	1	0.0037362	0.0149	IRF7
BRCA1/TOP2A	rhythmic process	0.0041	51	2	0.0041113	0.0164	TOP2A,SP1
BRCA1/TOP2A	double-strand break repair	0.0044	54	2	0.0045936	0.0168	H2AFX,BRCA1
BRCA1/TOP2A	DNA recombination	0.0046	57	2	0.0051007	0.0168	BLM,RAD51
BRCA1/TOP2A	negative regulation of histone H3-K4 methylation	0.0002	3	1	0.0055993	0.0168	BRCA1
BRCA1/TOP2A	regulation of tubulin deacetylation	0.0002	3	1	0.0055993	0.0168	EP300
BRCA1/TOP2A	regulation of chromosome organization	0.0002	3	1	0.0055993	0.0168	CDT1
BRCA1/TOP2A	regulation of nuclear cell cycle DNA replication	0.0002	3	1	0.0055993	0.0168	CDT1
BRCA1/TOP2A	N-terminal peptidyl-lysine acetylation	0.0002	3	1	0.0055993	0.0168	EP300
BRCA1/TOP2A	sister chromatid segregation	0.0002	3	1	0.0055993	0.0168	TOP2A
BRCA1/TOP2A	interferon-beta production	0.0002	3	1	0.0055993	0.0168	IRF7
BRCA1/TOP2A	replication-born double-strand break repair via sister chromatid exchange	0.0002	3	1	0.0055993	0.0168	RAD51
BRCA1/TOP2A	chordate embryonic development	0.0002	3	1	0.0055993	0.0168	BRCA1
BRCA1/TOP2A	MDA-5 signaling pathway	0.0002	3	1	0.0055993	0.0168	IRF7
BRCA1/TOP2A	DNA damage response, signal transduction by p53 class mediator resulting in cell cycle arrest	0.0049	60	2	0.0056326	0.0169	UBC,EP300
BRCA1/TOP2A	response to estrogen	0.005	61	2	0.0058153	0.0174	BRCA1,EP300
BRCA1/TOP2A	internal peptidyl-lysine acetylation	0.0003	4	1	0.007459	0.0186	EP300
BRCA1/TOP2A	chromosome organization involved in meiotic cell cycle	0.0003	4	1	0.007459	0.0186	RAD51
BRCA1/TOP2A	DNA recombinase assembly	0.0003	4	1	0.007459	0.0186	RAD51
BRCA1/TOP2A	interkinetic nuclear migration	0.0003	4	1	0.007459	0.0186	HOOK3
BRCA1/TOP2A	regulation of DNA-dependent DNA replication initiation	0.0003	4	1	0.007459	0.0186	CDT1
BRCA1/TOP2A	Golgi localization	0.0003	4	1	0.007459	0.0186	HOOK3
BRCA1/TOP2A	negative regulation of centriole replication	0.0003	4	1	0.007459	0.0186	BRCA1
BRCA1/TOP2A	positive regulation of DNA-dependent DNA replication	0.0003	4	1	0.007459	0.0186	CDT1
BRCA1/TOP2A	telomere organization	0.0003	4	1	0.007459	0.0186	HIST1H4A
BRCA1/TOP2A	positive regulation of transcription from RNA polymerase II promoter involved in unfolded protein response	0.0003	4	1	0.007459	0.0186	EP300
BRCA1/TOP2A	positive regulation of protein localization to kinetochore	0.0003	4	1	0.007459	0.0186	CDT1
BRCA1/TOP2A	positive regulation of DNA ligation	0.0003	4	1	0.007459	0.0186	RAD51
BRCA1/TOP2A	transcription-coupled nucleotide-excision repair	0.0059	73	2	0.0082159	0.0186	UBC,EP300
BRCA1/TOP2A	regulation of hematopoietic stem cell differentiation	0.006	74	2	0.008433	0.0186	HIST1H4A,UBC
BRCA1/TOP2A	regulation of transcription from RNA polymerase II promoter in response to hypoxia	0.006	74	2	0.008433	0.0186	UBC,EP300
BRCA1/TOP2A	negative regulation of histone H3-K9 methylation	0.0004	5	1	0.0093154	0.0186	BRCA1
BRCA1/TOP2A	dosage compensation by inactivation of X chromosome	0.0004	5	1	0.0093154	0.0186	BRCA1
BRCA1/TOP2A	cellular response to indole-3-methanol	0.0004	5	1	0.0093154	0.0186	BRCA1
BRCA1/TOP2A	meiotic DNA recombinase assembly	0.0004	5	1	0.0093154	0.0186	XRCC2
BRCA1/TOP2A	negative regulation of megakaryocyte differentiation	0.0004	5	1	0.0093154	0.0186	HIST1H4A
BRCA1/TOP2A	kinetochore organization	0.0004	5	1	0.0093154	0.0186	CDT1
BRCA1/TOP2A	histone H3-K27 demethylation	0.0004	5	1	0.0093154	0.0186	KDM6B
BRCA1/TOP2A	cellular response to cisplatin	0.0004	5	1	0.0093154	0.0186	RAD51
BRCA1/TOP2A	apoptotic chromosome condensation	0.0004	5	1	0.0093154	0.0186	TOP2A
BRCA1/TOP2A	protein deubiquitination	0.0202	248	3	0.0108	0.0215	BRCA1,UBC,EP300
BRCA1/TOP2A	negative regulation of DNA recombination	0.0005	6	1	0.0112	0.0223	BLM
BRCA1/TOP2A	response to fungicide	0.0005	6	1	0.0112	0.0223	KDM6B
BRCA1/TOP2A	positive regulation of intrinsic apoptotic signaling pathway in response to DNA damage	0.0005	6	1	0.0112	0.0223	RAD9A
BRCA1/TOP2A	negative regulation of cell division	0.0005	6	1	0.0112	0.0223	BLM
BRCA1/TOP2A	positive regulation of vascular endothelial cell proliferation	0.0005	6	1	0.0112	0.0223	SP1
BRCA1/TOP2A	negative regulation of macrophage apoptotic process	0.0005	6	1	0.0112	0.0223	IRF7
BRCA1/TOP2A	embryonic cleavage	0.0005	6	1	0.0112	0.0223	TOP2A
BRCA1/TOP2A	macrophage derived foam cell differentiation	0.0005	6	1	0.0112	0.0223	EP300
BRCA1/TOP2A	apoptotic process	0.0395	486	4	0.0118	0.0237	BRCA1,BBC3,EP300,MCM2
BRCA1/TOP2A	regulation of adaptive immune response	0.0006	7	1	0.013	0.024	IRF7
BRCA1/TOP2A	microtubule anchoring at centrosome	0.0006	7	1	0.013	0.024	HOOK3
BRCA1/TOP2A	G-quadruplex DNA unwinding	0.0006	7	1	0.013	0.024	BLM
BRCA1/TOP2A	positive regulation of histone H3-K9 acetylation	0.0006	7	1	0.013	0.024	BRCA1
BRCA1/TOP2A	regulation of microtubule polymerization or depolymerization	0.0006	7	1	0.013	0.024	SKA3
BRCA1/TOP2A	positive regulation of histone H3-K9 methylation	0.0006	7	1	0.013	0.024	BRCA1
BRCA1/TOP2A	replication fork protection	0.0006	7	1	0.013	0.024	BLM
BRCA1/TOP2A	internal protein amino acid acetylation	0.0006	7	1	0.013	0.024	EP300
BRCA1/TOP2A	positive regulation of transcription, DNA-templated	0.0417	513	4	0.0142	0.024	BLM,BRCA1,SP1,IRF7
BRCA1/TOP2A	G1/S transition of mitotic cell cycle	0.0081	99	2	0.0147	0.024	CDT1,MCM2
BRCA1/TOP2A	protein K6-linked ubiquitination	0.0007	8	1	0.0149	0.024	BRCA1
BRCA1/TOP2A	attachment of mitotic spindle microtubules to kinetochore	0.0007	8	1	0.0149	0.024	CDT1
BRCA1/TOP2A	endothelial cell differentiation	0.0007	8	1	0.0149	0.024	KDM6B
BRCA1/TOP2A	telomere maintenance via telomere lengthening	0.0007	8	1	0.0149	0.024	RAD51
BRCA1/TOP2A	regulation of mitotic cell cycle phase transition	0.0007	8	1	0.0149	0.024	ATAD5
BRCA1/TOP2A	positive regulation of type I interferon-mediated signaling pathway	0.0007	8	1	0.0149	0.024	IRF7
BRCA1/TOP2A	DNA topological change	0.0007	8	1	0.0149	0.024	TOP2A
BRCA1/TOP2A	telomere maintenance via recombination	0.0007	9	1	0.0167	0.024	RAD51
BRCA1/TOP2A	positive regulation of isotype switching to IgG isotypes	0.0007	9	1	0.0167	0.024	ATAD5
BRCA1/TOP2A	Notch signaling pathway	0.0087	107	2	0.017	0.024	UBC,EP300
BRCA1/TOP2A	regulation of androgen receptor signaling pathway	0.0008	10	1	0.0185	0.024	EP300
BRCA1/TOP2A	negative regulation of histone acetylation	0.0008	10	1	0.0185	0.024	BRCA1
BRCA1/TOP2A	DNA replication-dependent nucleosome assembly	0.0008	10	1	0.0185	0.024	HIST1H4A
BRCA1/TOP2A	cell division	0.0255	314	3	0.0202	0.024	CDT1,CDCA3,SKA3
BRCA1/TOP2A	mesodermal cell differentiation	0.0009	11	1	0.0204	0.024	KDM6B
BRCA1/TOP2A	regulation of transcription from RNA polymerase III promoter	0.0009	11	1	0.0204	0.024	BRCA1
BRCA1/TOP2A	virion assembly	0.0009	11	1	0.0204	0.024	UBC
BRCA1/TOP2A	signal transduction involved in G2 DNA damage checkpoint	0.0009	11	1	0.0204	0.024	BRCA1
BRCA1/TOP2A	immunoglobulin mediated immune response	0.0009	11	1	0.0204	0.024	IRF7
BRCA1/TOP2A	protein acetylation	0.0009	11	1	0.0204	0.024	EP300
BRCA1/TOP2A	postreplication repair	0.0009	11	1	0.0204	0.024	BRCA1
BRCA1/TOP2A	DNA ligation	0.0009	11	1	0.0204	0.024	TOP2A
BRCA1/TOP2A	negative regulation of fatty acid biosynthetic process	0.0009	11	1	0.0204	0.024	BRCA1
BRCA1/TOP2A	t-circle formation	0.0009	11	1	0.0204	0.024	BLM
BRCA1/TOP2A	regulation of necroptotic process	0.0009	11	1	0.0204	0.024	UBC
BRCA1/TOP2A	positive regulation of angiogenesis	0.0096	118	2	0.0204	0.024	BRCA1,SP1
BRCA1/TOP2A	stimulatory C-type lectin receptor signaling pathway	0.0098	121	2	0.0214	0.024	UBC,EP300
BRCA1/TOP2A	viral process	0.0264	324	3	0.0219	0.024	H2AFX,SP1,EP300
BRCA1/TOP2A	inflammatory response to antigenic stimulus	0.001	12	1	0.0222	0.024	KDM6B
BRCA1/TOP2A	DNA replication-independent nucleosome assembly	0.001	12	1	0.0222	0.024	HIST1H4A
BRCA1/TOP2A	chromatin silencing at rDNA	0.001	12	1	0.0222	0.024	HIST1H4A
BRCA1/TOP2A	entry of bacterium into host cell	0.001	12	1	0.0222	0.024	UBC
BRCA1/TOP2A	regulation of DNA methylation	0.001	12	1	0.0222	0.024	BRCA1
BRCA1/TOP2A	positive regulation of chromatin binding	0.001	12	1	0.0222	0.024	CDT1
BRCA1/TOP2A	positive regulation of interferon-alpha production	0.001	12	1	0.0222	0.024	IRF7
BRCA1/TOP2A	negative regulation of intracellular estrogen receptor signaling pathway	0.0011	13	1	0.024	0.024	BRCA1
BRCA1/TOP2A	telomere capping	0.0011	13	1	0.024	0.024	HIST1H4A
BRCA1/TOP2A	regulation of gene expression by genetic imprinting	0.0011	13	1	0.024	0.024	BRCA1
BRCA1/TOP2A	resolution of meiotic recombination intermediates	0.0011	14	1	0.0259	0.0259	TOP2A
BRCA1/TOP2A	negative regulation of neurogenesis	0.0011	14	1	0.0259	0.0259	HOOK3
BRCA1/TOP2A	protein localization to centrosome	0.0011	14	1	0.0259	0.0259	HOOK3
BRCA1/TOP2A	intra-S DNA damage checkpoint	0.0012	15	1	0.0277	0.0277	RAD9A
BRCA1/TOP2A	positive regulation of histone H3-K4 methylation	0.0012	15	1	0.0277	0.0277	BRCA1
BRCA1/TOP2A	DNA damage response, signal transduction by p53 class mediator resulting in transcription of p21 class mediator	0.0013	16	1	0.0295	0.0295	BRCA1
BRCA1/TOP2A	megakaryocyte development	0.0013	16	1	0.0295	0.0295	EP300
BRCA1/TOP2A	regulation of double-strand break repair via homologous recombination	0.0013	16	1	0.0295	0.0295	RAD51
BRCA1/TOP2A	DNA-templated transcription, initiation	0.0014	17	1	0.0313	0.0313	HIST1H4A
BRCA1/TOP2A	mitotic G2 DNA damage checkpoint	0.0014	17	1	0.0313	0.0313	BLM
BRCA1/TOP2A	positive regulation of histone acetylation	0.0015	18	1	0.0331	0.0331	BRCA1
BRCA1/TOP2A	endoplasmic reticulum mannose trimming	0.0015	18	1	0.0331	0.0331	UBC
BRCA1/TOP2A	platelet formation	0.0015	18	1	0.0331	0.0331	EP300
BRCA1/TOP2A	protein ubiquitination	0.0311	382	3	0.0334	0.0334	CDCA3,BRCA1,UBC
BRCA1/TOP2A	error-free translesion synthesis	0.0015	19	1	0.035	0.035	UBC
BRCA1/TOP2A	error-prone translesion synthesis	0.0015	19	1	0.035	0.035	UBC
BRCA1/TOP2A	positive regulation of neurogenesis	0.0016	20	1	0.0368	0.0368	XRCC2
BRCA1/TOP2A	cellular senescence	0.0017	21	1	0.0386	0.0386	H2AFX
BRCA1/TOP2A	neuronal stem cell population maintenance	0.0017	21	1	0.0386	0.0386	HOOK3
BRCA1/TOP2A	protein homooligomerization	0.0139	171	2	0.0404	0.0404	BLM,RAD51
BRCA1/TOP2A	nucleotide-excision repair, DNA duplex unwinding	0.0018	22	1	0.0404	0.0404	UBC
BRCA1/TOP2A	immunoglobulin production	0.0018	22	1	0.0404	0.0404	ATAD5
BRCA1/TOP2A	positive regulation of protein complex assembly	0.0018	22	1	0.0404	0.0404	CDT1
BRCA1/TOP2A	negative regulation of reactive oxygen species metabolic process	0.0018	22	1	0.0404	0.0404	BRCA1
BRCA1/TOP2A	glycogen biosynthetic process	0.0019	23	1	0.0422	0.0422	UBC
BRCA1/TOP2A	nucleotide-excision repair, DNA damage recognition	0.0019	23	1	0.0422	0.0422	UBC
BRCA1/TOP2A	protein heterotetramerization	0.0019	23	1	0.0422	0.0422	HIST1H4A
BRCA1/TOP2A	cardiac muscle cell differentiation	0.0019	23	1	0.0422	0.0422	KDM6B
BRCA1/TOP2A	histone acetylation	0.0019	23	1	0.0422	0.0422	EP300
BRCA1/TOP2A	cellular response to interleukin-4	0.002	24	1	0.044	0.044	MCM2
BRCA1/TOP2A	nucleotide-excision repair, DNA gap filling	0.002	24	1	0.044	0.044	UBC
BRCA1/TOP2A	stress-activated MAPK cascade	0.002	24	1	0.044	0.044	UBC
BRCA1/TOP2A	nucleotide-binding oligomerization domain containing signaling pathway	0.002	24	1	0.044	0.044	UBC
BRCA1/TOP2A	regulation of transcription involved in G1/S transition of mitotic cell cycle	0.002	24	1	0.044	0.044	CDT1
BRCA1/TOP2A	positive regulation of cell cycle arrest	0.002	24	1	0.044	0.044	BRCA1
BRCA1/TOP2A	positive regulation of vascular endothelial growth factor production	0.002	25	1	0.0458	0.0458	BRCA1
BRCA1/TOP2A	negative regulation of gene expression, epigenetic	0.002	25	1	0.0458	0.0458	HIST1H4A
BRCA1/TOP2A	intrinsic apoptotic signaling pathway	0.002	25	1	0.0458	0.0458	BBC3
BRCA1/TOP2A	positive regulation of epidermal growth factor receptor signaling pathway	0.002	25	1	0.0458	0.0458	UBC
BRCA1/TOP2A	cochlea development	0.002	25	1	0.0458	0.0458	MCM2
BRCA1/TOP2A	positive regulation of interferon-beta production	0.002	25	1	0.0458	0.0458	IRF7
BRCA1/TOP2A	MyD88-independent toll-like receptor signaling pathway	0.0021	26	1	0.0475	0.0475	UBC
BRCA1/TOP2A	positive regulation of viral genome replication	0.0021	26	1	0.0475	0.0475	TOP2A
BRCA1/TOP2A	intrinsic apoptotic signaling pathway in response to DNA damage by p53 class mediator	0.0021	26	1	0.0475	0.0475	EP300
BRCA1/TOP2A	positive regulation of release of cytochrome c from mitochondria	0.0022	27	1	0.0493	0.0493	BBC3
BRCA1/TOP2A	cellular protein metabolic process	0.0156	192	2	0.0497	0.0497	HIST1H4A,UBC
BRCA1/TOP2A	response to gamma radiation	0.0023	28	1	0.0511	0.0511	XRCC2
BRCA1/TOP2A	base-excision repair	0.0023	28	1	0.0511	0.0511	RECQL4
BRCA1/TOP2A	nucleotide-excision repair, preincision complex assembly	0.0024	29	1	0.0529	0.0529	UBC
BRCA1/TOP2A	fatty acid biosynthetic process	0.0024	29	1	0.0529	0.0529	BRCA1
BRCA1/TOP2A	CENP-A containing nucleosome assembly	0.0024	29	1	0.0529	0.0529	HIST1H4A
BRCA1/TOP2A	viral life cycle	0.0024	30	1	0.0547	0.0547	UBC
BRCA1/TOP2A	histone H4 acetylation	0.0024	30	1	0.0547	0.0547	EP300
BRCA1/TOP2A	positive regulation of blood vessel endothelial cell migration	0.0025	31	1	0.0564	0.0564	SP1
BRCA1/TOP2A	negative regulation of epidermal growth factor receptor signaling pathway	0.0025	31	1	0.0564	0.0564	UBC
BRCA1/TOP2A	global genome nucleotide-excision repair	0.0026	32	1	0.0582	0.0582	UBC
BRCA1/TOP2A	MyD88-dependent toll-like receptor signaling pathway	0.0026	32	1	0.0582	0.0582	UBC
BRCA1/TOP2A	regulation of cyclin-dependent protein serine/threonine kinase activity	0.0026	32	1	0.0582	0.0582	BLM
BRCA1/TOP2A	regulation of tumor necrosis factor-mediated signaling pathway	0.0026	32	1	0.0582	0.0582	UBC
BRCA1/TOP2A	negative regulation of type I interferon production	0.0027	33	1	0.06	0.06	UBC
BRCA1/TOP2A	regulation of cholesterol biosynthetic process	0.0027	33	1	0.06	0.06	SP1
BRCA1/TOP2A	chromatin silencing	0.0027	33	1	0.06	0.06	H2AFX
BRCA1/TOP2A	response to activity	0.0028	34	1	0.0617	0.0617	KDM6B
BRCA1/TOP2A	regulation of protein phosphorylation	0.0028	35	1	0.0635	0.0635	RAD51
BRCA1/TOP2A	DNA replication initiation	0.0028	35	1	0.0635	0.0635	MCM2
BRCA1/TOP2A	translesion synthesis	0.0028	35	1	0.0635	0.0635	UBC
BRCA1/TOP2A	negative regulation of extrinsic apoptotic signaling pathway via death domain receptors	0.0028	35	1	0.0635	0.0635	BRCA1
BRCA1/TOP2A	ERBB2 signaling pathway	0.003	37	1	0.067	0.067	UBC
BRCA1/TOP2A	telomere maintenance	0.003	37	1	0.067	0.067	RECQL4
BRCA1/TOP2A	nucleotide-excision repair, DNA incision, 5'-to lesion	0.003	37	1	0.067	0.067	UBC
BRCA1/TOP2A	DNA damage response, detection of DNA damage	0.003	37	1	0.067	0.067	UBC
BRCA1/TOP2A	hematopoietic progenitor cell differentiation	0.0031	38	1	0.0687	0.0687	TOP2A
BRCA1/TOP2A	nucleotide-excision repair, DNA incision	0.0031	38	1	0.0687	0.0687	UBC
BRCA1/TOP2A	positive regulation of B cell proliferation	0.0033	40	1	0.0722	0.0722	ATAD5
BRCA1/TOP2A	protein destabilization	0.0033	40	1	0.0722	0.0722	EP300
BRCA1/TOP2A	skeletal muscle tissue development	0.0034	42	1	0.0757	0.0757	EP300
BRCA1/TOP2A	intrinsic apoptotic signaling pathway in response to DNA damage	0.0034	42	1	0.0757	0.0757	BRCA1
BRCA1/TOP2A	androgen receptor signaling pathway	0.0035	43	1	0.0774	0.0774	BRCA1
BRCA1/TOP2A	nucleic acid phosphodiester bond hydrolysis	0.0035	43	1	0.0774	0.0774	RAD9A
BRCA1/TOP2A	cell fate commitment	0.0035	43	1	0.0774	0.0774	KDM6B
BRCA1/TOP2A	regulation of autophagy	0.0037	46	1	0.0826	0.0826	EP300
BRCA1/TOP2A	cellular response to UV	0.0037	46	1	0.0826	0.0826	EP300
BRCA1/TOP2A	protein autoubiquitination	0.0039	48	1	0.0861	0.0861	BRCA1
BRCA1/TOP2A	regulation of circadian rhythm	0.0039	48	1	0.0861	0.0861	TOP2A
BRCA1/TOP2A	JNK cascade	0.0039	48	1	0.0861	0.0861	UBC
BRCA1/TOP2A	transcription from RNA polymerase II promoter	0.0469	576	3	0.0907	0.0907	BRCA1,IRF7,EP300
BRCA1/TOP2A	cerebral cortex development	0.0042	52	1	0.0929	0.0929	H2AFX
BRCA1/TOP2A	positive regulation of gene expression	0.0227	279	2	0.0953	0.0953	BRCA1,SP1
BRCA1/TOP2A	intracellular transport of virus	0.0044	54	1	0.0963	0.0963	UBC
BRCA1/TOP2A	negative regulation of transforming growth factor beta receptor signaling pathway	0.0044	54	1	0.0963	0.0963	UBC
BRCA1/TOP2A	hippocampus development	0.0045	55	1	0.098	0.098	KDM6B
BRCA1/TOP2A	regulation of gene silencing by miRNA	0.0046	56	1	0.0997	0.0997	HIST1H4A
BRCA1/TOP2A	protein oligomerization	0.0046	57	1	0.1014	0.1014	BLM
BRCA1/TOP2A	cellular iron ion homeostasis	0.0046	57	1	0.1014	0.1014	UBC
BRCA1/TOP2A	protein transport	0.0237	291	2	0.1023	0.1023	HOOK3,HOOK2
BRCA1/TOP2A	cellular response to hydrogen peroxide	0.0047	58	1	0.1031	0.1031	KDM6B
BRCA1/TOP2A	negative regulation of G2/M transition of mitotic cell cycle	0.0047	58	1	0.1031	0.1031	UBC
BRCA1/TOP2A	fat cell differentiation	0.0047	58	1	0.1031	0.1031	EP300
BRCA1/TOP2A	positive regulation of protein ubiquitination	0.0047	58	1	0.1031	0.1031	BRCA1
BRCA1/TOP2A	I-kappaB kinase/NF-kappaB signaling	0.005	61	1	0.1081	0.1081	UBC
BRCA1/TOP2A	positive regulation of protein binding	0.005	62	1	0.1098	0.1098	EP300
BRCA1/TOP2A	endosomal transport	0.005	62	1	0.1098	0.1098	UBC
BRCA1/TOP2A	B cell differentiation	0.005	62	1	0.1098	0.1098	EP300
BRCA1/TOP2A	positive regulation of apoptotic process	0.0247	304	2	0.11	0.11	TOP2A,UBC
BRCA1/TOP2A	type I interferon signaling pathway	0.0053	65	1	0.1148	0.1148	IRF7
BRCA1/TOP2A	NIK/NF-kappaB signaling	0.0055	67	1	0.1181	0.1181	UBC
BRCA1/TOP2A	interferon-gamma-mediated signaling pathway	0.0055	67	1	0.1181	0.1181	IRF7
BRCA1/TOP2A	lung development	0.0055	68	1	0.1198	0.1198	EP300
BRCA1/TOP2A	snRNA transcription from RNA polymerase II promoter	0.0057	70	1	0.1231	0.1231	SP1
BRCA1/TOP2A	multicellular organism growth	0.0057	70	1	0.1231	0.1231	XRCC2
BRCA1/TOP2A	negative regulation of ubiquitin-protein ligase activity involved in mitotic cell cycle	0.0058	71	1	0.1248	0.1248	UBC
BRCA1/TOP2A	SCF-dependent proteasomal ubiquitin-dependent protein catabolic process	0.0058	71	1	0.1248	0.1248	UBC
BRCA1/TOP2A	protein sumoylation	0.0059	73	1	0.128	0.128	TOP2A
BRCA1/TOP2A	circadian rhythm	0.0059	73	1	0.128	0.128	EP300
BRCA1/TOP2A	regulation of cellular response to heat	0.0061	75	1	0.1313	0.1313	EP300
BRCA1/TOP2A	positive regulation of ubiquitin-protein ligase activity involved in regulation of mitotic cell cycle transition	0.0062	76	1	0.133	0.133	UBC
BRCA1/TOP2A	animal organ morphogenesis	0.0063	77	1	0.1346	0.1346	EP300
BRCA1/TOP2A	cellular response to insulin stimulus	0.0063	78	1	0.1362	0.1362	SP1
BRCA1/TOP2A	anaphase-promoting complex-dependent catabolic process	0.0064	79	1	0.1378	0.1378	UBC
BRCA1/TOP2A	chromatin remodeling	0.0065	80	1	0.1395	0.1395	KDM6B
BRCA1/TOP2A	fibroblast growth factor receptor signaling pathway	0.0067	82	1	0.1427	0.1427	UBC
BRCA1/TOP2A	negative regulation of transcription from RNA polymerase II promoter	0.0592	727	3	0.1522	0.1522	UBC,IRF7,EP300
BRCA1/TOP2A	transforming growth factor beta receptor signaling pathway	0.0072	89	1	0.1539	0.1539	UBC
BRCA1/TOP2A	macroautophagy	0.0073	90	1	0.1555	0.1555	UBC
BRCA1/TOP2A	Wnt signaling pathway, planar cell polarity pathway	0.0075	92	1	0.1587	0.1587	UBC
BRCA1/TOP2A	regulation of cell cycle	0.0075	92	1	0.1587	0.1587	EP300
BRCA1/TOP2A	positive regulation of DNA binding transcription factor activity	0.0081	99	1	0.1697	0.1697	EP300
BRCA1/TOP2A	regulation of mRNA stability	0.0081	100	1	0.1713	0.1713	UBC
BRCA1/TOP2A	response to virus	0.0084	103	1	0.176	0.176	IRF7
BRCA1/TOP2A	innate immune response	0.0332	408	2	0.1767	0.1767	UBC,IRF7
BRCA1/TOP2A	activation of MAPK activity	0.0088	108	1	0.1837	0.1837	UBC
BRCA1/TOP2A	cellular response to tumor necrosis factor	0.0091	112	1	0.1899	0.1899	BRCA1
BRCA1/TOP2A	endocytosis	0.0091	112	1	0.1899	0.1899	HOOK2
BRCA1/TOP2A	negative regulation of neuron apoptotic process	0.0097	119	1	0.2005	0.2005	XRCC2
BRCA1/TOP2A	tumor necrosis factor-mediated signaling pathway	0.0099	122	1	0.205	0.205	UBC
BRCA1/TOP2A	positive regulation of canonical Wnt signaling pathway	0.0101	124	1	0.208	0.208	UBC
BRCA1/TOP2A	membrane organization	0.0103	127	1	0.2125	0.2125	UBC
BRCA1/TOP2A	G2/M transition of mitotic cell cycle	0.0105	129	1	0.2155	0.2155	UBC
BRCA1/TOP2A	protein ubiquitination involved in ubiquitin-dependent protein catabolic process	0.0106	130	1	0.217	0.217	UBC
BRCA1/TOP2A	positive regulation of NF-kappaB transcription factor activity	0.011	135	1	0.2243	0.2243	UBC
BRCA1/TOP2A	heart development	0.0119	146	1	0.2403	0.2403	EP300
BRCA1/TOP2A	protein stabilization	0.0119	146	1	0.2403	0.2403	EP300
BRCA1/TOP2A	T cell receptor signaling pathway	0.0119	146	1	0.2403	0.2403	UBC
CENPA/NDC80	sister chromatid cohesion	0.0087	107	13	1.1102e-16	1.5876e-14	CENPA,SKA1,NDC80,CDC20,CENPE,CENPH,ZW10,CENPK,CENPM,SPDL1,BUB1,SPC24,NDEL1
CENPA/NDC80	cell division	0.0255	314	12	8.1046e-15	5.7543e-13	KIF11,SKA1,NDC80,CDC20,CENPE,CCNB1,MIS18A,ZW10,TACC3,SPDL1,BUB1,SPC24
CENPA/NDC80	establishment of mitotic spindle orientation	0.0015	19	5	1.3429e-10	6.3118e-09	CENPA,NDC80,ZW10,SPDL1,NDEL1
CENPA/NDC80	chromosome segregation	0.0046	57	6	3.6485e-10	1.277e-08	KIF11,SKA1,NDC80,CENPE,MIS18A,NDEL1
CENPA/NDC80	CENP-A containing nucleosome assembly	0.0024	29	5	1.1012e-09	3.0833e-08	CENPA,MIS18A,CENPH,CENPK,CENPM
CENPA/NDC80	mitotic spindle organization	0.0024	29	4	1.4573e-07	3.3518e-06	KIF11,NDC80,CENPE,CCNB1
CENPA/NDC80	mitotic metaphase plate congression	0.003	37	4	3.8296e-07	7.6591e-06	CENPE,CCNB1,ZW10,SPDL1
CENPA/NDC80	kinetochore assembly	0.0009	11	3	8.0811e-07	1.3738e-05	CENPA,CENPE,CENPH
CENPA/NDC80	retrograde vesicle-mediated transport, Golgi to ER	0.0062	76	4	6.5454e-06	9.818e-05	KIF11,CENPE,KIF4B,ZW10
CENPA/NDC80	mitotic cell cycle	0.0076	94	4	1.5033e-05	0.00021046	KIF11,SKA1,NDC80,CENPE
CENPA/NDC80	mitotic cytokinesis	0.0029	36	3	2.7602e-05	0.00034424	CENPA,ANLN,KIF4B
CENPA/NDC80	kinetochore organization	0.0004	5	2	3.1295e-05	0.00034424	NDC80,CENPH
CENPA/NDC80	mitotic centrosome separation	0.0005	6	2	4.502e-05	0.00049522	KIF11,NDEL1
CENPA/NDC80	attachment of mitotic spindle microtubules to kinetochore	0.0007	8	2	7.988e-05	0.0007988	NDC80,CENPE
CENPA/NDC80	microtubule-based movement	0.0045	55	3	9.6507e-05	0.00086857	KIF11,CENPE,KIF4B
CENPA/NDC80	protein localization to kinetochore	0.0008	10	2	0.00012457	0.00087198	ZW10,SPDL1
CENPA/NDC80	metaphase plate congression	0.0008	10	2	0.00012457	0.00087198	NDC80,CENPE
CENPA/NDC80	regulation of exit from mitosis	0.0008	10	2	0.00012457	0.00087198	ANLN,ZW10
CENPA/NDC80	regulation of neuron projection development	0.0011	13	2	0.00020991	0.0014693	CCDC88A,NDEL1
CENPA/NDC80	mitotic spindle assembly checkpoint	0.0015	18	2	0.00040047	0.0026746	ZW10,BUB1
CENPA/NDC80	mitotic sister chromatid segregation	0.0015	19	2	0.00044576	0.0026746	NDC80,ZW10
CENPA/NDC80	antigen processing and presentation of exogenous peptide antigen via MHC class II	0.0079	97	3	0.00050684	0.003041	KIF11,CENPE,KIF4B
CENPA/NDC80	regulation of ubiquitin-protein ligase activity involved in mitotic cell cycle	0.0019	23	2	0.00065067	0.003904	CDC20,CCNB1
CENPA/NDC80	mitotic cell cycle checkpoint	0.0022	27	2	0.00089318	0.0044659	ZW10,BUB1
CENPA/NDC80	mitotic spindle assembly	0.0029	36	2	0.001574	0.0065043	KIF11,CDC20
CENPA/NDC80	lateral attachment of mitotic spindle microtubules to kinetochore	0.0001	1	1	0.0016261	0.0065043	CENPE
CENPA/NDC80	positive regulation of protein localization to cilium	0.0001	1	1	0.0016261	0.0065043	CCDC88A
CENPA/NDC80	septin ring assembly	0.0001	1	1	0.0016261	0.0065043	ANLN
CENPA/NDC80	regulation of sister chromatid cohesion	0.0001	1	1	0.0016261	0.0065043	BUB1
CENPA/NDC80	microtubule plus-end directed mitotic chromosome migration	0.0001	1	1	0.0016261	0.0065043	CENPE
CENPA/NDC80	response to DDT	0.0001	1	1	0.0016261	0.0065043	CCNB1
CENPA/NDC80	histone H3-S10 phosphorylation involved in chromosome condensation	0.0001	1	1	0.0016261	0.0065043	CCNB1
CENPA/NDC80	positive regulation of bleb assembly	0.0002	2	1	0.0032497	0.009749	ANLN
CENPA/NDC80	microtubule cytoskeleton organization involved in mitosis	0.0002	2	1	0.0032497	0.009749	TACC3
CENPA/NDC80	establishment of chromosome localization	0.0002	2	1	0.0032497	0.009749	NDEL1
CENPA/NDC80	positive regulation of cyclin-dependent protein serine/threonine kinase activity involved in G2/M transition of mitotic cell cycle	0.0002	2	1	0.0032497	0.009749	CCNB1
CENPA/NDC80	cellular response to iron(III) ion	0.0002	2	1	0.0032497	0.009749	CCNB1
CENPA/NDC80	positive regulation of mitochondrial ATP synthesis coupled electron transport	0.0002	2	1	0.0032497	0.009749	CCNB1
CENPA/NDC80	spindle checkpoint	0.0002	2	1	0.0032497	0.009749	SPDL1
CENPA/NDC80	regulation of microtubule motor activity	0.0002	3	1	0.0048707	0.0129	NDEL1
CENPA/NDC80	mitotic chromosome movement towards spindle pole	0.0002	3	1	0.0048707	0.0129	CENPE
CENPA/NDC80	regulation of chromosome condensation	0.0002	3	1	0.0048707	0.0129	CCNB1
CENPA/NDC80	positive regulation of attachment of spindle microtubules to kinetochore	0.0002	3	1	0.0048707	0.0129	CCNB1
CENPA/NDC80	negative regulation of ubiquitin-protein ligase activity involved in mitotic cell cycle	0.0058	71	2	0.0059173	0.0129	CDC20,CCNB1
CENPA/NDC80	meiotic sister chromatid cohesion, centromeric	0.0003	4	1	0.0064893	0.0129	BUB1
CENPA/NDC80	central nervous system neuron axonogenesis	0.0003	4	1	0.0064893	0.0129	NDEL1
CENPA/NDC80	regulation of mitotic centrosome separation	0.0003	4	1	0.0064893	0.0129	KIF11
CENPA/NDC80	glomerular visceral epithelial cell migration	0.0003	4	1	0.0064893	0.0129	ANLN
CENPA/NDC80	positive regulation of protein localization to kinetochore	0.0003	4	1	0.0064893	0.0129	NDC80
CENPA/NDC80	regulation of meiotic nuclear division	0.0003	4	1	0.0064893	0.0129	CDC20
CENPA/NDC80	metaphase/anaphase transition of mitotic cell cycle	0.0003	4	1	0.0064893	0.0129	TACC3
CENPA/NDC80	regulation of intracellular protein transport	0.0003	4	1	0.0064893	0.0129	NDEL1
CENPA/NDC80	positive regulation of ubiquitin-protein ligase activity involved in regulation of mitotic cell cycle transition	0.0062	76	2	0.0067472	0.0129	CDC20,CCNB1
CENPA/NDC80	anaphase-promoting complex-dependent catabolic process	0.0064	79	2	0.0072692	0.0129	CDC20,CCNB1
CENPA/NDC80	protein localization to chromosome, centromeric region	0.0004	5	1	0.0081053	0.0129	CENPA
CENPA/NDC80	nuclear envelope disassembly	0.0004	5	1	0.0081053	0.0129	NDEL1
CENPA/NDC80	positive regulation of axon regeneration	0.0004	5	1	0.0081053	0.0129	NDEL1
CENPA/NDC80	neurofilament cytoskeleton organization	0.0004	5	1	0.0081053	0.0129	NDEL1
CENPA/NDC80	regulation of mitotic cell cycle spindle assembly checkpoint	0.0004	5	1	0.0081053	0.0129	CCNB1
CENPA/NDC80	positive regulation of mRNA 3'-end processing	0.0005	6	1	0.0097189	0.0129	CCNB1
CENPA/NDC80	positive regulation of synaptic plasticity	0.0006	7	1	0.0113	0.0129	CDC20
CENPA/NDC80	cerebral cortex radially oriented cell migration	0.0006	7	1	0.0113	0.0129	NDEL1
CENPA/NDC80	regulation of dendrite development	0.0006	7	1	0.0113	0.0129	CDC20
CENPA/NDC80	regulation of microtubule polymerization or depolymerization	0.0006	7	1	0.0113	0.0129	SKA1
CENPA/NDC80	positive regulation of mitotic cell cycle spindle assembly checkpoint	0.0006	7	1	0.0113	0.0129	NDC80
CENPA/NDC80	mitotic spindle midzone assembly	0.0007	8	1	0.0129	0.0129	KIF4B
CENPA/NDC80	regulation of chromosome segregation	0.0007	8	1	0.0129	0.0129	BUB1
CENPA/NDC80	positive regulation of cilium assembly	0.0007	8	1	0.0129	0.0129	CCDC88A
CENPA/NDC80	positive regulation of histone phosphorylation	0.0007	8	1	0.0129	0.0129	CCNB1
CENPA/NDC80	positive regulation of synapse maturation	0.0007	8	1	0.0129	0.0129	CDC20
CENPA/NDC80	attachment of spindle microtubules to kinetochore	0.0007	8	1	0.0129	0.0129	NDC80
CENPA/NDC80	retrograde axonal transport	0.0007	8	1	0.0129	0.0129	NDEL1
CENPA/NDC80	mitotic sister chromatid cohesion	0.0007	9	1	0.0145	0.0145	CDC20
CENPA/NDC80	positive regulation of ruffle assembly	0.0007	9	1	0.0145	0.0145	NDEL1
CENPA/NDC80	regulation of mitotic metaphase/anaphase transition	0.0007	9	1	0.0145	0.0145	CENPE
CENPA/NDC80	ventricular cardiac muscle cell development	0.0008	10	1	0.0161	0.0161	CCNB1
CENPA/NDC80	protein complex assembly	0.01	123	2	0.0169	0.0169	CCNB1,ZW10
CENPA/NDC80	inner cell mass cell proliferation	0.0009	11	1	0.0177	0.0177	NDEL1
CENPA/NDC80	vesicle transport along microtubule	0.0009	11	1	0.0177	0.0177	NDEL1
CENPA/NDC80	protein ubiquitination involved in ubiquitin-dependent protein catabolic process	0.0106	130	2	0.0187	0.0187	CDC20,CCNB1
CENPA/NDC80	regulation of DNA methylation	0.001	12	1	0.0193	0.0193	MIS18A
CENPA/NDC80	positive regulation of ubiquitin protein ligase activity	0.0011	13	1	0.0209	0.0209	CDC20
CENPA/NDC80	regulation of mitotic spindle organization	0.0011	14	1	0.0225	0.0225	TACC3
CENPA/NDC80	tissue regeneration	0.0011	14	1	0.0225	0.0225	CCNB1
CENPA/NDC80	TOR signaling	0.0011	14	1	0.0225	0.0225	CCDC88A
CENPA/NDC80	centrosome localization	0.0012	15	1	0.0241	0.0241	NDEL1
CENPA/NDC80	cytoskeleton-dependent intracellular transport	0.0012	15	1	0.0241	0.0241	CCDC88A
CENPA/NDC80	microtubule nucleation	0.0013	16	1	0.0257	0.0257	NDEL1
CENPA/NDC80	regulation of DNA replication	0.0013	16	1	0.0257	0.0257	CCDC88A
CENPA/NDC80	lysosome localization	0.0013	16	1	0.0257	0.0257	NDEL1
CENPA/NDC80	spindle organization	0.0014	17	1	0.0273	0.0273	KIF11
CENPA/NDC80	cell migration	0.0131	161	2	0.0279	0.0279	CCDC88A,NDEL1
CENPA/NDC80	neuron projection extension	0.0015	18	1	0.0289	0.0289	NDEL1
CENPA/NDC80	oocyte maturation	0.0015	18	1	0.0289	0.0289	CCNB1
CENPA/NDC80	cellular response to fatty acid	0.0016	20	1	0.032	0.032	CCNB1
CENPA/NDC80	positive regulation of cardiac muscle cell proliferation	0.0019	23	1	0.0368	0.0368	CCNB1
CENPA/NDC80	positive regulation of mitotic cell cycle	0.0021	26	1	0.0415	0.0415	CCNB1
CENPA/NDC80	cytoplasmic microtubule organization	0.0023	28	1	0.0446	0.0446	CCDC88A
CENPA/NDC80	lamellipodium assembly	0.0023	28	1	0.0446	0.0446	CCDC88A
CENPA/NDC80	digestive tract development	0.0024	29	1	0.0461	0.0461	CCNB1
CENPA/NDC80	activation of protein kinase B activity	0.0024	29	1	0.0461	0.0461	CCDC88A
CENPA/NDC80	positive regulation of axon extension	0.0024	29	1	0.0461	0.0461	NDEL1
CENPA/NDC80	cell cycle	0.0185	227	2	0.052	0.052	CDC20,MIS18A
CENPA/NDC80	regulation of protein phosphorylation	0.0028	35	1	0.0554	0.0554	CCDC88A
CENPA/NDC80	hematopoietic progenitor cell differentiation	0.0031	38	1	0.0601	0.0601	ANLN
CENPA/NDC80	mitotic nuclear envelope disassembly	0.0036	44	1	0.0692	0.0692	CCNB1
CENPA/NDC80	regulation of actin cytoskeleton organization	0.004	49	1	0.0768	0.0768	CCDC88A
CENPA/NDC80	positive regulation of fibroblast proliferation	0.004	49	1	0.0768	0.0768	CCNB1
CENPA/NDC80	cellular response to organic cyclic compound	0.004	49	1	0.0768	0.0768	CCNB1
CENPA/NDC80	positive regulation of protein kinase activity	0.0041	51	1	0.0798	0.0798	CENPE
CENPA/NDC80	meiotic cell cycle	0.0041	51	1	0.0798	0.0798	ZW10
CENPA/NDC80	response to mechanical stimulus	0.0042	52	1	0.0813	0.0813	CCNB1
CENPA/NDC80	cerebral cortex development	0.0042	52	1	0.0813	0.0813	TACC3
CENPA/NDC80	activation of GTPase activity	0.0044	54	1	0.0843	0.0843	NDEL1
CENPA/NDC80	negative regulation of protein phosphorylation	0.0048	59	1	0.0918	0.0918	CCNB1
CENPA/NDC80	DNA damage response, signal transduction by p53 class mediator resulting in cell cycle arrest	0.0049	60	1	0.0932	0.0932	CCNB1
CENPA/NDC80	viral process	0.0264	324	2	0.0966	0.0966	CENPA,BUB1
CENPA/NDC80	cell proliferation	0.0266	327	2	0.0981	0.0981	TACC3,BUB1
CENPA/NDC80	positive regulation of protein targeting to mitochondrion	0.0054	66	1	0.1021	0.1021	MIS18A
CENPA/NDC80	Golgi organization	0.0059	72	1	0.1109	0.1109	ZW10
CENPA/NDC80	nucleosome assembly	0.0059	73	1	0.1123	0.1123	CENPA
CENPA/NDC80	insulin receptor signaling pathway	0.0063	78	1	0.1196	0.1196	NDEL1
CENPA/NDC80	neuron migration	0.0072	88	1	0.1339	0.1339	NDEL1
CENPA/NDC80	regulation of cell cycle	0.0075	92	1	0.1395	0.1395	CCNB1
CENPA/NDC80	cellular response to hypoxia	0.0077	95	1	0.1438	0.1438	CCNB1
CENPA/NDC80	membrane organization	0.0103	127	1	0.1876	0.1876	CCDC88A
CENPA/NDC80	G2/M transition of mitotic cell cycle	0.0105	129	1	0.1903	0.1903	CCNB1
CENPA/NDC80	DNA replication	0.0107	132	1	0.1942	0.1942	CCDC88A
CENPA/NDC80	negative regulation of gene expression	0.0116	142	1	0.2074	0.2074	CCNB1
CENPA/NDC80	ER to Golgi vesicle-mediated transport	0.0126	155	1	0.2242	0.2242	ZW10
CENPA/NDC80	transcription initiation from RNA polymerase II promoter	0.0129	159	1	0.2293	0.2293	CCNB1
CENPA/NDC80	in utero embryonic development	0.0132	162	1	0.2331	0.2331	CCNB1
CENPA/NDC80	regulation of cell proliferation	0.0137	168	1	0.2406	0.2406	CCDC88A
PLK1/NEK2	cell division	0.0255	314	9	8.2675e-12	1.3807e-09	KIF14,NCAPG,SMC4,SMC2,TPX2,PSRC1,CENPJ,CNTRL,NEK2
PLK1/NEK3	regulation of G2/M transition of mitotic cell cycle	0.0067	82	6	2.5305e-10	2.1003e-08	PLK1,KIF14,TPX2,CENPJ,CNTRL,NEK2
PLK1/NEK4	G2/M transition of mitotic cell cycle	0.0105	129	6	3.736e-09	2.0548e-07	PLK1,PKMYT1,CIT,CENPJ,CNTRL,NEK2
PLK1/NEK5	mitotic cell cycle	0.0076	94	5	4.9473e-08	2.0284e-06	PLK1,PKMYT1,CIT,TPX2,NEK2
PLK1/NEK6	mitotic chromosome condensation	0.0011	13	3	4.2706e-07	1.4093e-05	NCAPG,SMC4,SMC2
PLK1/NEK7	mitotic sister chromatid segregation	0.0015	19	3	1.3279e-06	3.5853e-05	PLK1,SMC4,NEK2
PLK1/NEK8	ciliary basal body-plasma membrane docking	0.0078	96	4	3.5004e-06	8.051e-05	PLK1,CENPJ,CNTRL,NEK2
PLK1/NEK9	establishment of protein localization	0.0028	35	3	8.2119e-06	0.00015502	PLK1,KIF14,CEP55
PLK1/NEK10	mitotic cytokinesis	0.0029	36	3	8.9301e-06	0.00015502	PLK1,CIT,CEP55
PLK1/NEK11	mitotic metaphase plate congression	0.003	37	3	9.6886e-06	0.00015502	KIF14,PSRC1,CEP55
PLK1/NEK12	kinetochore organization	0.0004	5	2	1.5013e-05	0.00018015	SMC4,SMC2
PLK1/NEK13	meiotic chromosome condensation	0.0004	5	2	1.5013e-05	0.00018015	SMC4,SMC2
PLK1/NEK14	meiotic chromosome segregation	0.0004	5	2	1.5013e-05	0.00018015	SMC4,SMC2
PLK1/NEK15	regulation of mitotic spindle organization	0.0011	14	2	0.00011701	0.0012872	TPX2,PSRC1
PLK1/NEK16	microtubule bundle formation	0.0016	20	2	0.00023787	0.0026166	PLK1,PSRC1
PLK1/NEK17	regulation of mitotic nuclear division	0.0018	22	2	0.00028745	0.0028745	PKMYT1,NEK2
PLK1/NEK18	positive regulation of cytokinesis	0.0026	32	2	0.00060422	0.005438	KIF14,CIT
PLK1/NEK19	mitotic spindle assembly	0.0029	36	2	0.00076273	0.0068312	TPX2,NEK2
PLK1/NEK20	protein phosphorylation	0.0327	402	4	0.00088018	0.0068312	PLK1,PKMYT1,CIT,NEK2
PLK1/NEK21	negative regulation of centriole-centriole cohesion	0.0001	1	1	0.0011385	0.0068312	NEK2
PLK1/NEK22	centrosome separation	0.0001	1	1	0.0011385	0.0068312	NEK2
PLK1/NEK23	positive regulation of peripheral T cell tolerance induction	0.0001	1	1	0.0011385	0.0068312	FOXP3
PLK1/NEK24	cerebellar granular layer structural organization	0.0001	1	1	0.0011385	0.0068312	KIF14
PLK1/NEK25	regulation of cell maturation	0.0001	1	1	0.0011385	0.0068312	KIF14
PLK1/NEK26	CD4-positive, CD25-positive, alpha-beta regulatory T cell lineage commitment	0.0001	1	1	0.0011385	0.0068312	FOXP3
PLK1/NEK27	positive regulation of CD4-positive, CD25-positive, alpha-beta regulatory T cell differentiation	0.0001	1	1	0.0011385	0.0068312	FOXP3
PLK1/NEK28	activation of protein kinase activity	0.005	62	2	0.0022244	0.0114	KIF14,TPX2
PLK1/NEK29	positive regulation of immature T cell proliferation in thymus	0.0002	2	1	0.0022759	0.0114	FOXP3
PLK1/NEK30	cerebellar Purkinje cell layer structural organization	0.0002	2	1	0.0022759	0.0114	KIF14
PLK1/NEK31	synaptonemal complex disassembly	0.0002	2	1	0.0022759	0.0114	PLK1
PLK1/NEK32	centriole elongation	0.0002	2	1	0.0022759	0.0114	CENPJ
PLK1/NEK33	regulation of T cell anergy	0.0002	2	1	0.0022759	0.0114	FOXP3
PLK1/NEK34	negative regulation of integrin activation	0.0002	2	1	0.0022759	0.0114	KIF14
PLK1/NEK35	female meiosis chromosome segregation	0.0002	3	1	0.003412	0.0114	PLK1
PLK1/NEK36	tolerance induction to self antigen	0.0002	3	1	0.003412	0.0114	FOXP3
PLK1/NEK37	regulation of isotype switching to IgG isotypes	0.0002	3	1	0.003412	0.0114	FOXP3
PLK1/NEK38	positive regulation of T cell anergy	0.0002	3	1	0.003412	0.0114	FOXP3
PLK1/NEK39	regulation of Rap protein signal transduction	0.0002	3	1	0.003412	0.0114	KIF14
PLK1/NEK40	negative regulation of chronic inflammatory response	0.0002	3	1	0.003412	0.0114	FOXP3
PLK1/NEK41	negative regulation of isotype switching to IgE isotypes	0.0002	3	1	0.003412	0.0114	FOXP3
PLK1/NEK42	protein localization to nuclear envelope	0.0002	3	1	0.003412	0.0114	PLK1
PLK1/NEK43	negative regulation of interleukin-5 production	0.0003	4	1	0.0045469	0.0114	FOXP3
PLK1/NEK44	regulation of cell cycle G2/M phase transition	0.0003	4	1	0.0045469	0.0114	PLK1
PLK1/NEK45	negative regulation of histone deacetylation	0.0003	4	1	0.0045469	0.0114	FOXP3
PLK1/NEK46	regulation of mitotic centrosome separation	0.0003	4	1	0.0045469	0.0114	NEK2
PLK1/NEK47	homologous chromosome segregation	0.0003	4	1	0.0045469	0.0114	PLK1
PLK1/NEK48	negative regulation of interleukin-2 biosynthetic process	0.0003	4	1	0.0045469	0.0114	FOXP3
PLK1/NEK49	negative regulation of T cell cytokine production	0.0003	4	1	0.0045469	0.0114	FOXP3
PLK1/NEK50	negative regulation of interleukin-4 production	0.0003	4	1	0.0045469	0.0114	FOXP3
PLK1/NEK51	negative regulation of cytokine biosynthetic process	0.0003	4	1	0.0045469	0.0114	FOXP3
PLK1/NEK52	negative regulation of interferon-gamma biosynthetic process	0.0003	4	1	0.0045469	0.0114	FOXP3
PLK1/NEK53	regulation of cell cycle	0.0075	92	2	0.0048032	0.0114	PLK1,PKMYT1
PLK1/NEK54	regulation of centriole replication	0.0004	5	1	0.0056807	0.0114	CENPJ
PLK1/NEK55	nuclear envelope disassembly	0.0004	5	1	0.0056807	0.0114	PLK1
PLK1/NEK56	positive regulation of transforming growth factor beta1 production	0.0004	5	1	0.0056807	0.0114	FOXP3
PLK1/NEK57	negative regulation of CREB transcription factor activity	0.0004	5	1	0.0056807	0.0114	FOXP3
PLK1/NEK58	negative regulation of T-helper 17 cell differentiation	0.0004	5	1	0.0056807	0.0114	FOXP3
PLK1/NEK59	T cell mediated immunity	0.0004	5	1	0.0056807	0.0114	FOXP3
PLK1/NEK60	cerebellar cortex development	0.0005	6	1	0.0068132	0.0136	KIF14
PLK1/NEK61	cranial skeletal system development	0.0005	6	1	0.0068132	0.0136	CEP55
PLK1/NEK62	regulation of attachment of spindle microtubules to kinetochore	0.0005	6	1	0.0068132	0.0136	NEK2
PLK1/NEK63	generation of neurons	0.0006	7	1	0.0079445	0.0158	CIT
PLK1/NEK64	protein localization to chromatin	0.0007	8	1	0.0090746	0.0158	PLK1
PLK1/NEK65	regulation of actin polymerization or depolymerization	0.0007	8	1	0.0090746	0.0158	CIT
PLK1/NEK66	microtubule depolymerization	0.0007	9	1	0.0102	0.0158	KIF14
PLK1/NEK67	microtubule polymerization	0.0007	9	1	0.0102	0.0158	CENPJ
PLK1/NEK68	negative regulation of cytokine secretion	0.0007	9	1	0.0102	0.0158	FOXP3
PLK1/NEK69	myeloid cell homeostasis	0.0007	9	1	0.0102	0.0158	FOXP3
PLK1/NEK70	regulation of mitotic metaphase/anaphase transition	0.0007	9	1	0.0102	0.0158	PLK1
PLK1/NEK71	cell proliferation in forebrain	0.0008	10	1	0.0113	0.0158	KIF14
PLK1/NEK72	negative regulation of interleukin-17 production	0.0008	10	1	0.0113	0.0158	FOXP3
PLK1/NEK73	negative regulation of activated T cell proliferation	0.0008	10	1	0.0113	0.0158	FOXP3
PLK1/NEK74	negative regulation of histone acetylation	0.0008	10	1	0.0113	0.0158	FOXP3
PLK1/NEK75	signal transduction involved in G2 DNA damage checkpoint	0.0009	11	1	0.0125	0.0158	PLK1
PLK1/NEK76	centriole replication	0.001	12	1	0.0136	0.0158	CENPJ
PLK1/NEK77	negative regulation of interleukin-2 production	0.001	12	1	0.0136	0.0158	FOXP3
PLK1/NEK78	regulation of G1/S transition of mitotic cell cycle	0.001	12	1	0.0136	0.0158	KIF14
PLK1/NEK79	negative regulation of immune response	0.001	12	1	0.0136	0.0158	FOXP3
PLK1/NEK80	negative regulation of interleukin-10 production	0.0011	13	1	0.0147	0.0158	FOXP3
PLK1/NEK81	positive regulation of ubiquitin protein ligase activity	0.0011	13	1	0.0147	0.0158	PLK1
PLK1/NEK82	renal system development	0.0011	13	1	0.0147	0.0158	CEP55
PLK1/NEK83	regulation of regulatory T cell differentiation	0.0011	14	1	0.0158	0.0158	FOXP3
PLK1/NEK84	blastocyst development	0.0011	14	1	0.0158	0.0158	NEK2
PLK1/NEK85	regulation of myelination	0.0011	14	1	0.0158	0.0158	KIF14
PLK1/NEK86	olfactory bulb development	0.0013	16	1	0.0181	0.0181	KIF14
PLK1/NEK87	microtubule nucleation	0.0013	16	1	0.0181	0.0181	CENPJ
PLK1/NEK88	positive regulation of telomere capping	0.0013	16	1	0.0181	0.0181	NEK2
PLK1/NEK89	regulation of neuron apoptotic process	0.0013	16	1	0.0181	0.0181	KIF14
PLK1/NEK90	positive regulation of microtubule polymerization	0.0014	17	1	0.0192	0.0192	PSRC1
PLK1/NEK91	cell separation after cytokinesis	0.0014	17	1	0.0192	0.0192	CEP55
PLK1/NEK92	positive regulation of histone acetylation	0.0015	18	1	0.0203	0.0203	FOXP3
PLK1/NEK93	positive regulation of ubiquitin-protein transferase activity	0.0015	18	1	0.0203	0.0203	PLK1
PLK1/NEK94	B cell homeostasis	0.0015	18	1	0.0203	0.0203	FOXP3
PLK1/NEK95	positive regulation of proteolysis	0.0015	18	1	0.0203	0.0203	PLK1
PLK1/NEK96	mitotic spindle assembly checkpoint	0.0015	18	1	0.0203	0.0203	PLK1
PLK1/NEK97	regulation of mitotic spindle assembly	0.0015	19	1	0.0214	0.0214	PLK1
PLK1/NEK98	regulation of Wnt signaling pathway	0.0015	19	1	0.0214	0.0214	FOXP3
PLK1/NEK99	regulation of protein binding	0.0015	19	1	0.0214	0.0214	PLK1
PLK1/NEK100	positive regulation of interleukin-4 production	0.0016	20	1	0.0225	0.0225	FOXP3
PLK1/NEK101	nucleus organization	0.0017	21	1	0.0237	0.0237	CEP55
PLK1/NEK102	regulation of cytokinesis	0.0017	21	1	0.0237	0.0237	PLK1
PLK1/NEK103	negative regulation of interferon-gamma production	0.0018	22	1	0.0248	0.0248	FOXP3
PLK1/NEK104	cytokine production	0.0018	22	1	0.0248	0.0248	FOXP3
PLK1/NEK105	T cell homeostasis	0.0018	22	1	0.0248	0.0248	FOXP3
PLK1/NEK106	positive regulation of protein localization to nucleus	0.0018	22	1	0.0248	0.0248	PLK1
PLK1/NEK107	regulation of ubiquitin-protein ligase activity involved in mitotic cell cycle	0.0019	23	1	0.0259	0.0259	PLK1
PLK1/NEK108	negative regulation of cyclin-dependent protein serine/threonine kinase activity	0.0019	23	1	0.0259	0.0259	PLK1
PLK1/NEK109	spindle assembly	0.0019	23	1	0.0259	0.0259	NEK2
PLK1/NEK110	positive regulation of cyclin-dependent protein serine/threonine kinase activity	0.0019	23	1	0.0259	0.0259	PSRC1
PLK1/NEK111	negative regulation of interleukin-6 production	0.002	25	1	0.0281	0.0281	FOXP3
PLK1/NEK112	positive regulation of peptidyl-threonine phosphorylation	0.002	25	1	0.0281	0.0281	PLK1
PLK1/NEK113	negative regulation of phosphatase activity	0.0021	26	1	0.0292	0.0292	PKMYT1
PLK1/NEK114	negative regulation of DNA binding	0.0022	27	1	0.0303	0.0303	NEK2
PLK1/NEK115	regulation of cyclin-dependent protein serine/threonine kinase activity	0.0026	32	1	0.0358	0.0358	PKMYT1
PLK1/NEK116	positive regulation of telomerase activity	0.0026	32	1	0.0358	0.0358	NEK2
PLK1/NEK117	negative regulation of T cell proliferation	0.0026	32	1	0.0358	0.0358	FOXP3
PLK1/NEK118	centrosome cycle	0.0026	32	1	0.0358	0.0358	PLK1
PLK1/NEK119	positive regulation of telomere maintenance via telomerase	0.0027	33	1	0.0369	0.0369	NEK2
PLK1/NEK120	neuron apoptotic process	0.0028	35	1	0.0391	0.0391	CIT
PLK1/NEK121	regulation of cell adhesion	0.003	37	1	0.0413	0.0413	KIF14
PLK1/NEK122	negative regulation of tumor necrosis factor production	0.0031	38	1	0.0424	0.0424	FOXP3
PLK1/NEK123	substrate adhesion-dependent cell spreading	0.0031	38	1	0.0424	0.0424	KIF14
PLK1/NEK124	T cell activation	0.0033	40	1	0.0446	0.0446	FOXP3
PLK1/NEK125	protein destabilization	0.0033	40	1	0.0446	0.0446	PLK1
PLK1/NEK126	mitotic nuclear envelope disassembly	0.0036	44	1	0.049	0.049	PLK1
PLK1/NEK127	cell proliferation	0.0266	327	2	0.0521	0.0521	PLK1,TPX2
PLK1/NEK128	meiotic cell cycle	0.0041	51	1	0.0566	0.0566	NEK2
PLK1/NEK129	cerebral cortex development	0.0042	52	1	0.0576	0.0576	KIF14
PLK1/NEK130	hippocampus development	0.0045	55	1	0.0609	0.0609	KIF14
PLK1/NEK131	microtubule-based movement	0.0045	55	1	0.0609	0.0609	KIF14
PLK1/NEK132	regulation of cell migration	0.0046	56	1	0.0619	0.0619	KIF14
PLK1/NEK133	chromosome segregation	0.0046	57	1	0.063	0.063	NEK2
PLK1/NEK134	DNA damage response, signal transduction by p53 class mediator resulting in cell cycle arrest	0.0049	60	1	0.0662	0.0662	CENPJ
PLK1/NEK135	negative regulation of DNA binding transcription factor activity	0.0049	60	1	0.0662	0.0662	FOXP3
PLK1/NEK136	regulation of cell growth	0.0054	66	1	0.0726	0.0726	KIF14
PLK1/NEK137	negative regulation of NF-kappaB transcription factor activity	0.0055	68	1	0.0747	0.0747	FOXP3
PLK1/NEK138	positive regulation of proteasomal ubiquitin-dependent protein catabolic process	0.0055	68	1	0.0747	0.0747	PLK1
PLK1/NEK139	SCF-dependent proteasomal ubiquitin-dependent protein catabolic process	0.0058	71	1	0.0779	0.0779	KIF14
PLK1/NEK140	Golgi organization	0.0059	72	1	0.079	0.079	CIT
PLK1/NEK141	positive regulation of ubiquitin-protein ligase activity involved in regulation of mitotic cell cycle transition	0.0062	76	1	0.0832	0.0832	PLK1
PLK1/NEK142	anaphase-promoting complex-dependent catabolic process	0.0064	79	1	0.0863	0.0863	PLK1
PLK1/NEK143	chromatin remodeling	0.0065	80	1	0.0874	0.0874	FOXP3
PLK1/NEK144	regulation of mitotic cell cycle	0.0065	80	1	0.0874	0.0874	PLK1
PLK1/NEK145	negative regulation of apoptotic process	0.0358	440	2	0.0877	0.0877	PLK1,KIF14
PLK1/NEK146	response to virus	0.0084	103	1	0.1111	0.1111	FOXP3
PLK1/NEK147	positive regulation of transcription, DNA-templated	0.0417	513	2	0.1138	0.1138	FOXP3,PSRC1
PLK1/NEK148	anatomical structure morphogenesis	0.0086	106	1	0.1142	0.1142	FOXP3
PLK1/NEK149	negative regulation of cell growth	0.0087	107	1	0.1152	0.1152	PSRC1
PLK1/NEK150	sister chromatid cohesion	0.0087	107	1	0.1152	0.1152	PLK1
PLK1/NEK151	negative regulation of neuron apoptotic process	0.0097	119	1	0.1273	0.1273	KIF14
PLK1/NEK152	protein ubiquitination involved in ubiquitin-dependent protein catabolic process	0.0106	130	1	0.1383	0.1383	PLK1
PLK1/NEK153	regulation of signal transduction by p53 class mediator	0.0108	133	1	0.1413	0.1413	TPX2
PLK1/NEK154	peptidyl-serine phosphorylation	0.011	135	1	0.1433	0.1433	PLK1
PLK1/NEK155	T cell receptor signaling pathway	0.0119	146	1	0.1541	0.1541	FOXP3
PLK1/NEK156	peptidyl-tyrosine phosphorylation	0.012	148	1	0.156	0.156	CNTRL
PLK1/NEK157	protein autophosphorylation	0.013	160	1	0.1676	0.1676	NEK2
PLK1/NEK158	negative regulation of transcription from RNA polymerase II promoter	0.0592	727	2	0.1993	0.1993	PLK1,FOXP3
PLK1/NEK159	proteasome-mediated ubiquitin-dependent protein catabolic process	0.0162	199	1	0.2043	0.2043	KIF14

## Sheet: Table 5
Supplemental Table 5. RT-PCR primers used in this study
Primer name	Sequence (5’ to 3’)	PCR product size/Location	Sanger seq product
HSAT2, forward	GCATTCAATTCATTAGATGACGG	268 bp/10q11.21; from Bersani et al., 2015	CCTTTATTCCGTTCATGATTCaTTTGATTCaTTTGATGtTGATTCCATTCGATTCCATTTtATGATGATTCCATGCAATTCCATTAGATGATGACTCCTTTCATTTCCATTCGATGATGATTCCaTTCGTTTCCATCCGAtGATGATTCCATTCGATTCCGTTCAATGATTATTCCATTCGAGTCCATTCGATGATTCCATTCGATTCCATTCGATGATGATTGCATCGGGTCAAGGA
HSAT2, reverse	CCTTGACCCGAATGCAATCA
HSAT2_1, forward	TTGAATCGTCATCGAATGAACTG	103 bp/10q11.21	GATTCCATTTcGATGaTGATTCCCATTTcGATTCCATTTGATGATGATTCCaTGCgATTCCATTAGATGATGACTCCTTTCATTTCCATTCGATGATGATTCCATtCGTTTCCATtCGAtGATGATTCCATTCGATTCCGTTCAATGATTATTCCATTCGAGTCCATTCGATGATTcCATTCGATTCTATTCGATGATGATTGCATCGGGTCAAGGA
HSAT2_1, reverse	TCGCTAATTCCGTTTGATTCCG
HSAT3, forward	CATCCTTACCCAGATGCCAG	~80 bp/21p11.2, chr21:10,860,787-10,860,866	TGGTACTCTGCCCTTCTGTCAGTGGTGGAACGTTCTATCGGCATATGTGGAAGCCTGTTAGAAGGACGAGTTTCTTTGAACACAA
HSAT3, reverse	ACATGCATATTTGCTGGAGGG
ACRO1, forward	TCATTGTGTTCTCCCGTGTCC	96 bp/4p11, 21p11.2, 22p11.2	TGTGTTCTCCCGTGTCCGCTGCTGGATGATGGCAGTAAGTCATTGTGTTCTCCCGTG
ACRO1, reverse	GCTGCTGGATGATGGCAGTAAG
HERV-Kenv, forward	GCTGCCCTGCCAAACCTGAG	191 bp/multiple genomic loci	TATCGTTATCCTCCTATTTGCCTAGGGAGAGCACCAGGATGTTTAATGCCTGCAGTCCAAAATTGGTTGGTAGAAGTACCTACTGTCAGTCCYAWCAGTAGATTCACTTATCACATGGTAAGCGGGATGTCACTCAGG
HERV-Kenv, reverse	CCTGAGTGACATCCCGCTTACC
7SL RNA, forward	ATCGGGTGTCCGCACTAA	100 bp
7SL RNA, reverse	TCCGTTTCCGACCTGGGCCGG
GAPDH, forward	CTCTGCTCCTCCTGTTCGAC	112 bp/12p13.31
GAPDH, reverse	ACGACCAAATCCGTTGACTC
MS2, forward	TCCTGCTCAACTTCCTGTCGAG	70 bp, bacteriophage MS2, spike-in RNA
MS2, reverse	CACAGGTCAAACCGCCTAGGAATG
U1, forward	CAGGGGAGATACCATGATCACGAAG	80 bp
U1, reverse	GGTCAGCACATCCGGAGTGCAATGG
EWSR, forward	TCCTACAGCCAAGCTCCAAGTC	110 bp, EWSR-FLI1 fusion, type 1
FLI1, reverse	GTTGAGGCCAGAATTCATGTTA
TMPRSS2-ERG, forward	TAGGCGCGAG CTAAGCAGGAG	184 bp, TMPRSS2 Exon1-ERG8
TMPRSS2-ERG, reverse	GTCCATAGTC GCTGGAGGAG

## Sheet: Table 6
Supplemental Table 6. List of primary antibodies and reagents used for immunoblotting and ViewRNA assays
Antibody	Host/Isotype	Application	Dilution	Supplier	Cat#
FLI1	rabbit	immunoblotting	1:1,000	Abcam	ab133485
Calnexin	mouse/IgG1	immunoblotting	1:1,000	Santa Cruz	sc-23954
CD63	rabbit polyclonal	immunoblotting	1:1,000	System Biosciences, SBI	EXOAB
CD81	rabbit polyclonal	immunoblotting	1:1,000	Cell Signaling	56039
ERG	rabbit polyclonal	immunoblotting	1:1,000	Abcam	ab133264
EWS	mouse	immunoblotting	1:1,000	Santa Cruz	sc-28327
Flag, clone M2	mouse	immunoblotting	1:1,000	Sigma	F3165
ARRDC1	rabbi polyclonal	immunoblotting	1:1,000	Abcam	ab181758
Hsp70	rabbit polyclonal	immunoblotting	1:1,000		System Biosciences/EXOAB
Hsp90	mouse	immunoblotting	1:1,000	Santa Cruz	sc-69703
LC3B	rabbit polyclonal	immunoblotting	1:1,000	Abcam	ab192890
TIA-1/TIAR	mouse	immunoblotting	1:1,000	Santa Cruz	sc-48371
β-Tubulin	mouse/IgG1	immunoblotting	1:1,000	Santa Cruz	sc-5274
β-Actin	mouse/IGgG1	immunoblotting	1:1,000	Santa Cruz	sc-47778
GAPDH	rabbit polyclonal	immunoblotting	1:1,000	Abcam	ab9485
HMGB1	rabbit polyclonal	immunoblotting	1:1,000	Abcam	ab18256
Syntenin 1	rabbit monoclonal	immunoblotting	1:1,000	Abcam	ab133267
Annexin A1	rabbit monoclonal	immunoblotting	1:1,000	Abcam	ab214486
Calnexin	rabbit polyclonal	immunoblotting	1:1,000	Cell Signaling	2433
Histone H2A	rabbit polyclonal	immunoblotting	1:1,000	Abcam	ab18255
phospho-ATM (Ser 1981)	rabbit monoclonal	immunoblotting	1:1,000	Cell Signaling	1350
ATM	rabbit IgG	immunoblotting	1:1,000	Cel Signaling	2873
pTBK1 (Ser 172)	rabbit IgG	immunoblotting	1:1,001	Cel Signaling	5483
total TBK1	rabbit IgG	immunoblotting	1:1,002	Cel Signaling	38066
RIG-1	rabbit monoclonal	immunoblotting	1:1,000	Cell Signaling	3743
cGAS	rabbit monoclonal	immunoblotting, IF	1:1,000	Cell Signaling	79978
pBRCA1 (Ser1524)	rabbit monoclonal	immunoblotting	1:1,000	Cell Signaling	9009
total BRCA1	rabbit polyclonal	immunoblotting	1:1,000	Cell Signaling	9010
α-Tubulin	mouse/IgG1	IF	1:1,000	Cell Signaling	3873
Aurora A	rabbit polyclonal	IF	1:1,000	Cell signaling	14475
S9.6	mouse/IgG1	immunoprecipitation, IF	5 µl/reaction	Kerefast	ENH001
J2	mouse /IgG	immunoprecipitation, IF	5 µl/reaction	Kerefast	ES2001
Anti-rabbit IgG, HRP-linked Antibody	goat	immunoblotting	1:5,000	Cell Signaling	7074
Anti-mouse IgG, HRP-linked Antibody	horse	immunoblotting	1:5,000	Cell signaling	7076
Probes	RNA target	Probe Cat#	Amount used	Supplier	Application/Kit Cat#
NEAT1 (Type 4)	human NEAT1	VA4-20324	10 μl/slide	ThermoFisher	ViewRNA Cell Plus Assay Kit, #88-19000-99
HSAT2 AF750 (Type 6)	human HSAT2	VA6-19493-06	10 μl/slide	ThermoFisher	ViewRNA ISH tissue 2-Plex assay kit, #QVT0012
HERV-K (Type 1)	human	VF1-18759-06	10 μl/slide	ThermoFisher	ViewRNA Cell Plus Assay Kit,ViewRNA ISH tissue 2-Plex assay kit, #QVT0012
S100a4/Fsp-1 (Type 1)	mouse Fsp-1	VB1-18990-06	10 μl/slide	ThermoFisher	ViewRNA ISH tissue 2-Plex assay kit, #QVT0012
Ptprc/Cd45 (Type 1)	mouse Cd45	VB1-12657-06	10 μl/slide	ThermoFisher	ViewRNA ISH tissue 2-Plex assay kit, #QVT0012
