# Supplementary material for: Oncogenic ETS fusions promote DNA damage and proinflammatory responses via pericentromeric RNAs in extracellular vesicles
Source: J Clin Invest. 2024 Mar 26;134(9):e169470. doi: 10.1172/JCI169470 (PMC11060741; doi:10.1172/JCI169470)
Supplement: Supporting data values [file jci-134-169470-s081.xlsx]

## Sheet: Fig.1B-E
Fig. 1B: Percentage of non-ribosomal RNAseq reads mapped to “Repeats”, “Noncoding” and “Protein-coding"
Group	CellLine	Fraction	Class	cum_sum	Percent
NonRepeat	A4573	Cell	Noncoding	41938725	24.4
NonRepeat	A4573	Cell	Protein Coding	88113255	51.3
NonRepeat	A4573	EV	Noncoding	43939028	28.3
NonRepeat	A4573	EV	Protein Coding	38571173	24.9
NonRepeat	TC32	Cell	Noncoding	27025851	17.1
NonRepeat	TC32	Cell	Protein Coding	89284811	56.6
NonRepeat	TC32	EV	Noncoding	23342684	20.6
NonRepeat	TC32	EV	Protein Coding	39931429	35.2
NonRepeat	TC71	Cell	Noncoding	40215669	22.8
NonRepeat	TC71	Cell	Protein Coding	94379603	53.5
NonRepeat	TC71	EV	Noncoding	8380860	23
NonRepeat	TC71	EV	Protein Coding	10450941	28.6
Repeat	A4573	Cell	Repeat	41669834	24.3
Repeat	A4573	EV	Repeat	72624778	46.8
Repeat	TC32	Cell	Repeat	41493089	26.3
Repeat	TC32	EV	Repeat	50068914	44.2
Repeat	TC71	Cell	Repeat	41794368	23.7
Repeat	TC71	EV	Repeat	17674489	48.4
Fig. 1C: Pie charts representing averaged values for each repeat and non-repeat category detected in EwS cells and EVs from B
Group	Fraction	RepGroup	ave_sum	Ratio
NonRepeat	Cell	Noncoding	8.52376e+06	0.1
NonRepeat	Cell	Protein Coding	4.52963e+07	0.54
NonRepeat	Cell	lncRNA	9.63118e+06	0.11
NonRepeat	Cell	miRNA	41765.8	0
NonRepeat	EV	Noncoding	3431644	0.07
NonRepeat	EV	Protein Coding	1.48256e+07	0.29
NonRepeat	EV	lncRNA	9155444	0.18
NonRepeat	EV	miRNA	23340.7	0
Repeat	Cell	7SLRNA/SRP	4.7717e+06	0.06
Repeat	Cell	DNA	988700	0.01
Repeat	Cell	LINE	3.30985e+06	0.04
Repeat	Cell	LTR/ERV	1290983	0.02
Repeat	Cell	Low Complexity	1.89309e+06	0.02
Repeat	Cell	Other	3.50315e+06	0.04
Repeat	Cell	SINE	4.3508e+06	0.05
Repeat	Cell	Satellite/Simple	717936	0.01
Repeat	EV	7SLRNA/SRP	4.84895e+06	0.1
Repeat	EV	DNA	803305	0.02
Repeat	EV	LINE	3.88763e+06	0.08
Repeat	EV	LTR/ERV	1.16222e+06	0.02
Repeat	EV	Low Complexity	3.34305e+06	0.07
Repeat	EV	Other	1323437	0.03
Repeat	EV	SINE	7.51491e+06	0.15
Repeat	EV	Satellite/Simple	511196	0.01
Fig. 1D: Representation of each satellite family member, shown as reads per million mapped reads (RPM).
Repeat	Fraction	mean	se
ACRO1	Cell	7.29049	3.35818
ACRO1	EV	7.84405	4.7377
ALR	Cell	419.047	257.687
ALR	EV	182.05	119.08
BSR/Beta	Cell	66.9953	16.4149
BSR/Beta	EV	13.4394	7.03929
CER	Cell	6.91398	3.56079
CER	EV	4.24482	2.07076
HSAT2	Cell	1.38801	0.247185
HSAT2	EV	13.045	6.10964
HSAT3	Cell	5.25701	1.09443
HSAT3	EV	155.704	95.684
LSAU	Cell	0.649084	0.211812
LSAU	EV	1.13424	0.460028
MSR1	Cell	12.5017	0.520628
MSR1	EV	17.73	5.97451
SATR1	Cell	11.5245	5.06439
SATR1	EV	9.16758	4.14558
SATR2	Cell	8.69769	3.72605
SATR2	EV	2.97411	1.70963
SST1	Cell	18.6877	3.26759
SST1	EV	20.49	9.56915
SUBTEL_sa	Cell	1.12358	0.343463
SUBTEL_sa	EV	0.386317	0.101774
Fig. 1E: Heatmaps depicting chromosomal localization of HSAT2,3 RNAseq reads detected in EVs from EwS and MRC5 cell lines..
Chr	CellLine	Repeat	Fraction	avg_rpm	RPM.log
chr1	A4573	HSAT3	EV	0.183767	-0.735732
chr1	A673	HSAT2	EV	3.06213	0.486024
chr1	A673	HSAT3	EV	11.0799	1.04454
chr1	CHLA10	HSAT3	EV	0.082397	-1.08409
chr1	TC32	HSAT2	EV	0.10206	-0.991143
chr1	TC32	HSAT3	EV	6.67087	0.824183
chr1	TC71	HSAT2	EV	0.0231669	-1.63513
chr1	TC71	HSAT3	EV	0.0495046	-1.30535
chr10	A4573	HSAT2	EV	6.62328	0.821073
chr10	A4573	HSAT3	EV	3.09784	0.491058
chr10	A673	HSAT2	EV	624.061	2.79523
chr10	A673	HSAT3	EV	306.919	2.48702
chr10	CHLA10	HSAT2	EV	5.05618	0.703823
chr10	CHLA10	HSAT3	EV	2.02247	0.305883
chr10	MRC5	HSAT3	EV	0.522088	-0.282256
chr10	TC32	HSAT2	EV	13.2355	1.12174
chr10	TC32	HSAT3	EV	60.6713	1.78298
chr10	TC71	HSAT2	EV	0.511361	-0.291273
chr10	TC71	HSAT3	EV	1.06307	0.0265607
chr12	TC32	HSAT3	EV	0.0126851	-1.8967
chr16	A4573	HSAT2	EV	1.52215	0.182458
chr16	A4573	HSAT3	EV	0.0306279	-1.51388
chr16	A673	HSAT2	EV	536.794	2.72981
chr16	A673	HSAT3	EV	11.642	1.06603
chr16	CHLA10	HSAT2	EV	1.09363	0.0388716
chr16	CHLA10	HSAT3	EV	0.11985	-0.921361
chr16	MRC5	HSAT3	EV	0.191879	-0.716973
chr16	TC32	HSAT2	EV	4.20714	0.623987
chr16	TC32	HSAT3	EV	15.3915	1.18728
chr16	TC71	HSAT2	EV	0.413726	-0.383287
chr16	TC71	HSAT3	EV	0.0900074	-1.04572
chr17	A4573	HSAT2	EV	0.00765697	-2.11594
chr17	A673	HSAT2	EV	0.284763	-0.545516
chr17	A673	HSAT3	EV	12.3632	1.09213
chr17	CHLA10	HSAT3	EV	0.0973783	-1.01154
chr17	TC32	HSAT2	EV	0.0221809	-1.65402
chr17	TC32	HSAT3	EV	14.3927	1.15814
chr17	TC71	HSAT3	EV	0.0957599	-1.01882
chr18	A4573	HSAT3	EV	0.117149	-0.931261
chr18	A673	HSAT3	EV	0.443787	-0.352825
chr18	TC32	HSAT3	EV	1.14202	0.0576753
chr19	TC32	HSAT3	EV	0.100902	-0.996101
chr2	A4573	HSAT2	EV	0.0689127	-1.1617
chr2	A4573	HSAT3	EV	0.17553	-0.755648
chr2	A673	HSAT2	EV	38.9164	1.59013
chr2	A673	HSAT3	EV	101.757	2.00756
chr2	CHLA10	HSAT3	EV	0.460674	-0.336606
chr2	MRC5	HSAT3	EV	0.147256	-0.831928
chr2	TC32	HSAT2	EV	0.233842	-0.631077
chr2	TC32	HSAT3	EV	20.425	1.31016
chr2	TC71	HSAT2	EV	0.0348289	-1.45806
chr2	TC71	HSAT3	EV	0.102101	-0.990968
chr20	A673	HSAT3	EV	21.6494	1.33545
chr20	CHLA10	HSAT3	EV	0.2397	-0.620331
chr20	TC32	HSAT2	EV	0.0191363	-1.71814
chr20	TC32	HSAT3	EV	6.05822	0.782345
chr20	TC71	HSAT3	EV	0.0763135	-1.1174
chr21	A673	HSAT3	EV	58.3617	1.76613
chr21	CHLA10	HSAT3	EV	0.11985	-0.921361
chr21	TC32	HSAT2	EV	0.050813	-1.29403
chr21	TC32	HSAT3	EV	23.5993	1.3729
chr21	TC71	HSAT3	EV	0.0729856	-1.13676
chr22	A673	HSAT2	EV	2.01553	0.30439
chr22	TC32	HSAT2	EV	0.0126127	-1.89919
chr3	A4573	HSAT2	EV	0.182233	-0.739372
chr3	A673	HSAT2	EV	10.6065	1.02557
chr3	CHLA10	HSAT2	EV	0.187266	-0.727541
chr3	TC32	HSAT2	EV	0.268998	-0.570251
chr3	TC71	HSAT2	EV	0.0175323	-1.75616
chr4	A4573	HSAT3	EV	0.794971	-0.0996488
chr4	A673	HSAT3	EV	483.89	2.68475
chr4	CHLA10	HSAT3	EV	3.72659	0.571312
chr4	MRC5	HSAT3	EV	0.419456	-0.377314
chr4	TC32	HSAT3	EV	97.9528	1.99102
chr4	TC71	HSAT3	EV	0.763861	-0.116986
chr7	A4573	HSAT2	EV	0.0918836	-1.03676
chr7	A673	HSAT2	EV	16.7862	1.22495
chr7	A673	HSAT3	EV	1.77145	0.248329
chr7	CHLA10	HSAT3	EV	0.00749064	-2.12548
chr7	TC32	HSAT2	EV	0.0763642	-1.11711
chr7	TC32	HSAT3	EV	2.81896	0.450088
chr7	TC71	HSAT2	EV	0.0117405	-1.93031
chr7	TC71	HSAT3	EV	0.00872686	-2.05914
chr8	TC32	HSAT3	EV	0.0127575	-1.89423
chr9	A4573	HSAT3	EV	0.0153139	-1.81491
chr9	A673	HSAT3	EV	3.84246	0.584609
chr9	CHLA10	HSAT3	EV	0.0486891	-1.31257
chr9	TC32	HSAT3	EV	0.952392	-0.0211841
chr9	TC71	HSAT3	EV	0.0115835	-1.93616

## Sheet: Fig 1F
Fig. 1F: RT-ddPCR analysis of indicated RNAs in EVs from non-transformed (HS-5, HUVEC, HMEC-1) and EwS (TC32 and A673) cell lines.
7SL		HS5	HS5	HS5	HUVEC	HUVEC	HUVEC	HMEC1	HMEC1	HMEC1	TC32	TC32	TC32	A673	A673	A673
Copy number/ uL (original ddPCR readings)		578	601	656	594	632	572	492	471	512	1982	1796	2130	1941	1799	1874
Copy number/ ng EV RNA		5780	6010	6560	5940	6320	5720	4920	4710	5120	19820	17960	21300	19410	17990	18740
Dunnett's multiple comparisons test	Mean Diff.	95.00% CI of diff.	Below threshold?	Summary	P Value
HS5 vs. HUVEC	123.3	-1879 to 2126	No	ns	>.999
HS5 vs. HMEC1	1200	-802.7 to 3203	No	ns	0.304
HS5 vs. TC32	-13577	-15579 to -11574	Yes	***	<.001
HS5 vs. A673	-12597	-14599 to -10594	Yes	***	<.001
HSAT2		HS5	HS5	HS5	HUVEC	HUVEC	HUVEC	HMEC1	HMEC1	HMEC1	TC32	TC32	TC32	A673	A673	A673
Copy number/ uL (original ddPCR readings)		0	0	0	0	0	0	0	0	0	39	54	71	36	28	21
Copy number/ ng EV RNA		0	0	0	0	0	0	0	0	0	390	540	710	360	280	210
Dunnett's multiple comparisons test	Mean Diff.	95.00% CI of diff.	Below threshold?	Summary	P Value
HS5 vs. HUVEC	0	-186.6 to 186.6	No	ns	>.999
HS5 vs. HMEC1	0	-186.6 to 186.6	No	ns	>.999
HS5 vs. TC32	-546.7	-733.3 to -360.0	Yes	***	<.001
HS5 vs. A673	-283.3	-470.0 to -96.70	Yes	**	0.005
HSAT3		HS5	HS5	HS5	HUVEC	HUVEC	HUVEC	HMEC1	HMEC1	HMEC1	TC32	TC32	TC32	A673	A673	A673
Copy number/ uL (original ddPCR readings)		0	0	0	0	0	0	0	0	0	18	21	26	9	14	16
Copy number/ ng EV RNA		0	0	0	0	0	0	0	0	0	180	210	260	90	140	160
Dunnett's multiple comparisons test	Mean Diff.	95.00% CI of diff.	Below threshold?	Summary	P Value
HS5 vs. HUVEC	0	-57.16 to 57.16	No	ns	>.999
HS5 vs. HMEC1	0	-57.16 to 57.16	No	ns	>.999
HS5 vs. TC32	-216.7	-273.8 to -159.5	Yes	***	<.001
HS5 vs. A673	-130	-187.2 to -72.84	Yes	***	<.001
cDNA reaction mixture volume = 20 ul (10ul of 10ng RNA + 10ul of reaction mixture)
ddPCR reaction mixture = 20 uL (4ul of cDNA was used)
copy number/ul X 20 = ................ (this is in 2ng of RNA or 4ul cDNA)
The above graphs were plotted for copy number/ng

## Sheet: Fig.2A-D
Fig. 2A: RNAseq analysis of plasma EV RNAs from EwS patients (EW cohort; n=12) and age-matched healthy donors (n=7)
Group	Type	RepGroup	ave_sum	Ratio
NonRepeat	localized	Noncoding	659230	0.04
NonRepeat	localized	Protein Coding	3.42371e+06	0.22
NonRepeat	localized	lncRNA	1.10022e+06	0.07
NonRepeat	localized	miRNA	5288.6	0
NonRepeat	metastatic	Noncoding	1.23936e+06	0.06
NonRepeat	metastatic	Protein Coding	4.89037e+06	0.23
NonRepeat	metastatic	lncRNA	2.13893e+06	0.1
NonRepeat	metastatic	miRNA	10341.7	0
Repeat	localized	7SLRNA/SRP	1.41331e+06	0.09
Repeat	localized	DNA	29991.6	0
Repeat	localized	LINE	90860.4	0.01
Repeat	localized	LTR/ERV	47304	0
Repeat	localized	Low Complexity	8233704	0.54
Repeat	localized	Other	19758.2	0
Repeat	localized	SINE	138577	0.01
Repeat	localized	Satellite/Simple	60211.8	0
Repeat	metastatic	7SLRNA/SRP	1.25169e+06	0.06
Repeat	metastatic	DNA	240906	0.01
Repeat	metastatic	LINE	1938617	0.09
Repeat	metastatic	LTR/ERV	544444	0.03
Repeat	metastatic	Low Complexity	6.3464e+06	0.3
Repeat	metastatic	Other	129827	0.01
Repeat	metastatic	SINE	1.80685e+06	0.09
Repeat	metastatic	Satellite/Simple	591478	0.03
Fig. 2B: RepeatMasker-annotated families from A shown as mean RPM (reads per million mapped reads) ± SEM
Repeat	locus	mean	se	Pval	meanLog	seLog	meanBase
DNA	Metastatic	2.14724	1.16103	0	0.764185	0.149303	3.02867
LINE	Metastatic	15.7103	9.39873	0	2.75432	2.24057	5.0188
LowComplexity	Metastatic	37.5088	13.2197	0	3.62457	2.58171	5.88906
LTR/HERV	Metastatic	5.60303	2.73825	0	1.72331	1.00732	3.98779
Satellite/Simple	Metastatic	22.7677	5.93115	0	3.12534	1.78022	5.38982
SINE/ALU	Metastatic	13.4969	6.05321	0	2.60246	1.80059	4.86694
snRNA	Metastatic	2.84992	1.70708	0	1.04729	0.534784	3.31177
SRP/7SLRNA	Metastatic	45.1839	19.0694	0	3.81074	2.94809	6.07522
DNA	Localized	0.227412	0.0579578	0	-1.48099	-2.84804	0.783489
LINE	Localized	0.5934	0.138625	0	-0.521887	-1.97598	1.74259
LowComplexity	Localized	44.6598	30.6543	0	3.79907	3.42277	6.06355
LTR/HERV	Localized	1.68851	0.481648	0	0.523846	-0.730542	2.78833
Satellite/Simple	Localized	8.74249	2.05987	0	2.1682	0.722643	4.43268
SINE/ALU	Localized	1.01323	0.328729	0	0.0131452	-1.11252	2.27763
snRNA	Localized	0.154918	0.0748855	0	-1.86486	-2.5918	0.399622
SRP/7SLRNA	Localized	48.2694	17.8142	0	3.8768	2.88	6.14128
DNA	Healthy	0.103884	0.00794933	0	-2.26448	-4.83467	1.1
LINE	Healthy	0.827133	0.206639	0	-0.18979	-1.57678	2.07469
LowComplexity	Healthy	0.582727	0.115739	0	-0.540036	-2.15642	1.72444
LTR/HERV	Healthy	2.47885	0.273909	0	0.907794	-1.29496	3.17227
Satellite/Simple	Healthy	5.23307	0.730683	0	1.655	-0.313776	3.91948
SINE/ALU	Healthy	4.59635	2.75087	0	1.52526	1.01192	3.78974
snRNA	Healthy	0.568505	0.107705	0	-0.564744	-2.22836	1.69974
SRP/7SLRNA	Healthy	6.85654	0.662266	0	1.9252	-0.412088	4.18968
Fig. 2C: Violin plots of representative RNAs from B; EwS patients vs healthy donors								P-values for two-tailed t-test
	summarized data
								Localized vs Healthy		Metastatic vs Healthy
Sample	Repeat	RepFamily	Type	cumulativeRPM				P-value	p.adjusted	P-value	p.adjusted
ERNA_0070	ACRO1	Satellite/acro	M	142.149			ACRO	NA	NA	NA	NA
ERNA_0070	HSAT2	Satellite	M	1265.24			HERVK	0.152597	0.174396	0.185276	0.185276
ERNA_0070	HSAT3	Satellite	M	18301.7			HSAT2	0.0561989	0.0749318	1.32269e-06	2.1163e-06
ERNA_0070	HSAT3	Simple_repeat	M	867.03			HSAT3	2.00067e-41	8.00269e-41	9.10535e-133	7.28428e-132
ERNA_0070	HERVK	LTR/ERVK	M	1057.86			LINE1	1.35596e-11	2.71192e-11	1.20336e-15	3.20896e-15
ERNA_0070	LINE1	LINE/L1	M	26309.8
ERNA_0071	HSAT2	Satellite	M	0.155039
ERNA_0071	HSAT3	Satellite	M	75.8398
ERNA_0071	HSAT3	Simple_repeat	M	4.16021
ERNA_0071	HERVK	LTR/ERVK	M	1.40827
ERNA_0071	LINE1	LINE/L1	M	171.059
ERNA_0072	HSAT2	Satellite	L	0.0508044
ERNA_0072	HSAT3	Satellite	L	25.6478
ERNA_0072	HSAT3	Simple_repeat	L	1.24471
ERNA_0072	HERVK	LTR/ERVK	L	1.1177
ERNA_0072	LINE1	LINE/L1	L	69.8984
ERNA_0073	ACRO1	Satellite/acro	M	81.5332
ERNA_0073	HSAT2	Satellite	M	1484.82
ERNA_0073	HSAT3	Satellite	M	10948.7
ERNA_0073	HSAT3	Simple_repeat	M	672.84
ERNA_0073	HERVK	LTR/ERVK	M	1920.01
ERNA_0073	LINE1	LINE/L1	M	18929.8
ERNA_0074	HSAT3	Satellite	L	4.07828
ERNA_0074	HSAT3	Simple_repeat	L	0.419339
ERNA_0074	HERVK	LTR/ERVK	L	6.03519
ERNA_0074	LINE1	LINE/L1	L	236.746
ERNA_0075	HSAT3	Satellite	M	0.365842
ERNA_0075	HSAT3	Simple_repeat	M	0.0385097
ERNA_0075	HERVK	LTR/ERVK	M	2.18542
ERNA_0075	LINE1	LINE/L1	M	97.6413
ERNA_0076	HSAT3	Satellite	L	10.3753
ERNA_0076	HSAT3	Simple_repeat	L	0.515284
ERNA_0076	HERVK	LTR/ERVK	L	3.44684
ERNA_0076	LINE1	LINE/L1	L	222.032
ERNA_0077	HSAT2	Satellite	M	8.00057
ERNA_0077	HSAT3	Satellite	M	5146.31
ERNA_0077	HSAT3	Simple_repeat	M	208.56
ERNA_0077	HERVK	LTR/ERVK	M	9.78565
ERNA_0077	LINE1	LINE/L1	M	1744.75
ERNA_0078	HSAT3	Satellite	M	4.00208
ERNA_0078	HSAT3	Simple_repeat	M	0.644779
ERNA_0078	HERVK	LTR/ERVK	M	0.029645
ERNA_0078	LINE1	LINE/L1	M	35.826
ERNA_0079	HSAT2	Satellite	L	0.033151
ERNA_0079	HSAT3	Satellite	L	1.0857
ERNA_0079	HSAT3	Simple_repeat	L	0.232057
ERNA_0079	HERVK	LTR/ERVK	L	0.8122
ERNA_0079	LINE1	LINE/L1	L	67.7109
ERNA_0080	HSAT3	Satellite	M	1.46303
ERNA_0080	HSAT3	Simple_repeat	M	0.905687
ERNA_0080	HERVK	LTR/ERVK	M	0.705391
ERNA_0080	LINE1	LINE/L1	M	85.5787
ERNA_0081	HSAT3	Satellite	L	1.70713
ERNA_0081	HSAT3	Simple_repeat	L	0.713202
ERNA_0081	HERVK	LTR/ERVK	L	3.80121
ERNA_0081	LINE1	LINE/L1	L	269.886
EVRS_0018	HSAT2	Satellite	H	0.932497
EVRS_0018	HSAT3	Satellite	H	5.52178
EVRS_0018	HSAT3	Simple_repeat	H	0.571274
EVRS_0018	HERVK	LTR/ERVK	H	0.292798
EVRS_0018	LINE1	LINE/L1	H	25.4925
EVRS_0019	HSAT2	Satellite	H	0.921123
EVRS_0019	HSAT3	Satellite	H	5.80792
EVRS_0019	HSAT3	Simple_repeat	H	0.174529
EVRS_0019	LINE1	LINE/L1	H	36.6607
EVRS_0022	HSAT2	Satellite	H	0.774219
EVRS_0022	HSAT3	Satellite	H	59.0332
EVRS_0022	HSAT3	Simple_repeat	H	13.6097
EVRS_0022	HERVK	LTR/ERVK	H	0.0393005
EVRS_0022	LINE1	LINE/L1	H	38.99
EVRS_0023	HSAT2	Satellite	H	4.90664
EVRS_0023	HSAT3	Satellite	H	2.65019
EVRS_0023	HSAT3	Simple_repeat	H	0.817773
EVRS_0023	LINE1	LINE/L1	H	47.4611
EVRS_0024	HSAT2	Satellite	H	2.67174
EVRS_0024	HSAT3	Satellite	H	118.127
EVRS_0024	HSAT3	Simple_repeat	H	13.9441
EVRS_0024	HERVK	LTR/ERVK	H	0.0250163
EVRS_0024	LINE1	LINE/L1	H	55.2409
EVRS_0025	HSAT2	Satellite	H	0.351996
EVRS_0025	HSAT3	Satellite	H	2.16167
EVRS_0025	HSAT3	Simple_repeat	H	0.202915
EVRS_0025	HERVK	LTR/ERVK	H	1.27547
EVRS_0025	LINE1	LINE/L1	H	61.8519
EVRS_0026	HSAT3	Satellite	H	0.639196
EVRS_0026	HSAT3	Simple_repeat	H	0.188335
EVRS_0026	HERVK	LTR/ERVK	H	4.08058
EVRS_0026	LINE1	LINE/L1	H	804.823
Fig. 2D: RT-ddPCR analysis of indicated RNAs in plasma of EwS patients (TUM cohort, n=20) vs healthy donors (n=49)									P-values for two-tailed t-test
Target	Concentration	Source	Type	RNA	Copies/ul plasma					Localized vs Healthy		Metastatic vs Healthy
ACRO_1	103.75	EVs	Healthy	ACRO	0.10375					P-value	p.adjusted	P-value	p.adjusted
ACRO_2	337.5	EVs	Healthy	ACRO	0.3375				ACRO	1.1196e-09	6.71763e-09	4.71073e-08	9.42147e-08
ACRO_3	137.5	EVs	Healthy	ACRO	0.1375				HERVK	0.0507911	0.0507911	0.0212638	0.0255166
ACRO_4	175	EVs	Healthy	ACRO	0.175				HSAT	0.00039552	0.000593281	4.18469e-09	1.25541e-08
ACRO_5	0	EVs	Healthy	ACRO	0
ACRO_6	125	EVs	Healthy	ACRO	0.125
ACRO_7	187.5	EVs	Healthy	ACRO	0.1875
ACRO_8	587.5	EVs	Healthy	ACRO	0.5875
ACRO_9	0	EVs	Healthy	ACRO	0
ACRO_10	0	EVs	Healthy	ACRO	0
ACRO_11	0	EVs	Healthy	ACRO	0
ACRO_12	0	EVs	Healthy	ACRO	0
ACRO_13	0	EVs	Healthy	ACRO	0
ACRO_14	0	EVs	Healthy	ACRO	0
ACRO_15	0	EVs	Healthy	ACRO	0
HSAT-1	375	EVs	Healthy	HSAT	0.375
HSAT-2	0	EVs	Healthy	HSAT	0
HSAT-3	200	EVs	Healthy	HSAT	0.2
HSAT-4	362.5	EVs	Healthy	HSAT	0.3625
HSAT-5	100	EVs	Healthy	HSAT	0.1
HSAT-6	237.5	EVs	Healthy	HSAT	0.2375
HSAT-7	375	EVs	Healthy	HSAT	0.375
HSAT-8	187.5	EVs	Healthy	HSAT	0.1875
HSAT-9	0	EVs	Healthy	HSAT	0
HSAT-10	0	EVs	Healthy	HSAT	0
HSAT-11	137.5	EVs	Healthy	HSAT	0.1375
HSAT-12	150	EVs	Healthy	HSAT	0.15
HSAT-13	437.5	EVs	Healthy	HSAT	0.4375
HSAT-14	275	EVs	Healthy	HSAT	0.275
HSAT-15	275	EVs	Healthy	HSAT	0.275
ACRO_5	775	EVs	Local	ACRO	0.775
ACRO_7	625	EVs	Local	ACRO	0.625
ACRO_8	600	EVs	Local	ACRO	0.6
ACRO_9	575	EVs	Local	ACRO	0.575
ACRO_10	650	EVs	Local	ACRO	0.65
ACRO_14	425	EVs	Local	ACRO	0.425
ACRO_15	450	EVs	Local	ACRO	0.45
ACRO_16	700	EVs	Local	ACRO	0.7
ACRO_19	1050	EVs	Local	ACRO	1.05
HSAT-5	0	EVs	Local	HSAT	0
HSAT-7	0	EVs	Local	HSAT	0
HSAT-8	600	EVs	Local	HSAT	0.6
HSAT-9	675	EVs	Local	HSAT	0.675
HSAT-10	0	EVs	Local	HSAT	0
HSAT-14	0	EVs	Local	HSAT	0
HSAT-15	875	EVs	Local	HSAT	0.875
HSAT-16	650	EVs	Local	HSAT	0.65
HSAT-19	0	EVs	Local	HSAT	0
ACRO_5	750	EVs	Local	ACRO	0.75
ACRO_7	975	EVs	Local	ACRO	0.975
ACRO_8	600	EVs	Local	ACRO	0.6
ACRO_9	675	EVs	Local	ACRO	0.675
ACRO_10	875	EVs	Local	ACRO	0.875
ACRO_14	675	EVs	Local	ACRO	0.675
ACRO_15	650	EVs	Local	ACRO	0.65
ACRO_16	850	EVs	Local	ACRO	0.85
ACRO_19	800	EVs	Local	ACRO	0.8
HSAT-5	0	EVs	Local	HSAT	0
HSAT-7	375	EVs	Local	HSAT	0.375
HSAT-8	675	EVs	Local	HSAT	0.675
HSAT-9	650	EVs	Local	HSAT	0.65
HSAT-10	0	EVs	Local	HSAT	0
HSAT-14	475	EVs	Local	HSAT	0.475
HSAT-15	325	EVs	Local	HSAT	0.325
HSAT-16	300	EVs	Local	HSAT	0.3
HSAT-19	550	EVs	Local	HSAT	0.55
ACRO_1	1325	EVs	Metastatic	ACRO	1.325
ACRO_2	575	EVs	Metastatic	ACRO	0.575
ACRO_3	675	EVs	Metastatic	ACRO	0.675
ACRO_4	700	EVs	Metastatic	ACRO	0.7
ACRO_6	700	EVs	Metastatic	ACRO	0.7
ACRO_11	575	EVs	Metastatic	ACRO	0.575
ACRO_12	675	EVs	Metastatic	ACRO	0.675
ACRO_13	775	EVs	Metastatic	ACRO	0.775
ACRO_17	675	EVs	Metastatic	ACRO	0.675
ACRO_18	500	EVs	Metastatic	ACRO	0.5
ACRO_20	475	EVs	Metastatic	ACRO	0.475
HSAT-1	1125	EVs	Metastatic	HSAT	1.125
HSAT-2	375	EVs	Metastatic	HSAT	0.375
HSAT-3	195	EVs	Metastatic	HSAT	0.195
HSAT-4	650	EVs	Metastatic	HSAT	0.65
HSAT-6	1025	EVs	Metastatic	HSAT	1.025
HSAT-11	0	EVs	Metastatic	HSAT	0
HSAT-12	1000	EVs	Metastatic	HSAT	1
HSAT-13	950	EVs	Metastatic	HSAT	0.95
HSAT-17	0	EVs	Metastatic	HSAT	0
HSAT-18	575	EVs	Metastatic	HSAT	0.575
HSAT-20	950	EVs	Metastatic	HSAT	0.95
ACRO_1	1450	EVs	Metastatic	ACRO	1.45
ACRO_2	600	EVs	Metastatic	ACRO	0.6
ACRO_3	650	EVs	Metastatic	ACRO	0.65
ACRO_4	575	EVs	Metastatic	ACRO	0.575
ACRO_6	625	EVs	Metastatic	ACRO	0.625
ACRO_11	475	EVs	Metastatic	ACRO	0.475
ACRO_12	575	EVs	Metastatic	ACRO	0.575
ACRO_13	575	EVs	Metastatic	ACRO	0.575
ACRO_17	775	EVs	Metastatic	ACRO	0.775
ACRO_18	625	EVs	Metastatic	ACRO	0.625
ACRO_20	700	EVs	Metastatic	ACRO	0.7
HSAT-1	1350	EVs	Metastatic	HSAT	1.35
HSAT-2	0	EVs	Metastatic	HSAT	0
HSAT-3	400	EVs	Metastatic	HSAT	0.4
HSAT-4	500	EVs	Metastatic	HSAT	0.5
HSAT-6	0	EVs	Metastatic	HSAT	0
HSAT-11	525	EVs	Metastatic	HSAT	0.525
HSAT-12	257.5	EVs	Metastatic	HSAT	0.2575
HSAT-13	1700	EVs	Metastatic	HSAT	1.7
HSAT-17	750	EVs	Metastatic	HSAT	0.75
HSAT-18	1100	EVs	Metastatic	HSAT	1.1
HSAT-20	1350	EVs	Metastatic	HSAT	1.35
ACRO_1	775	EVs	Healthy	ACRO	0.775
ACRO_2	0	EVs	Healthy	ACRO	0
ACRO_3	0	EVs	Healthy	ACRO	0
ACRO_4	312.5	EVs	Healthy	ACRO	0.3125
ACRO_5	225	EVs	Healthy	ACRO	0.225
ACRO_6	0	EVs	Healthy	ACRO	0
ACRO_7	0	EVs	Healthy	ACRO	0
ACRO_8	700	EVs	Healthy	ACRO	0.7
ACRO_9	0	EVs	Healthy	ACRO	0
ACRO_10	462.5	EVs	Healthy	ACRO	0.4625
ACRO_11	400	EVs	Healthy	ACRO	0.4
ACRO_12	225	EVs	Healthy	ACRO	0.225
ACRO_13	91.25	EVs	Healthy	ACRO	0.09125
ACRO_14	187.5	EVs	Healthy	ACRO	0.1875
ACRO_15	362.5	EVs	Healthy	ACRO	0.3625
ACRO_16	150	EVs	Healthy	ACRO	0.15
ACRO_17	500	EVs	Healthy	ACRO	0.5
ACRO_18	300	EVs	Healthy	ACRO	0.3
ACRO_19	712.5	EVs	Healthy	ACRO	0.7125
ACRO_20	200	EVs	Healthy	ACRO	0.2
ACRO_21	0	EVs	Healthy	ACRO	0
ACRO_22	475	EVs	Healthy	ACRO	0.475
ACRO_23	162.5	EVs	Healthy	ACRO	0.1625
ACRO_24	137.5	EVs	Healthy	ACRO	0.1375
ACRO_25	137.5	EVs	Healthy	ACRO	0.1375
ACRO_26	0	EVs	Healthy	ACRO	0
ACRO_27	187.5	EVs	Healthy	ACRO	0.1875
ACRO_28	250	EVs	Healthy	ACRO	0.25
ACRO_29	200	EVs	Healthy	ACRO	0.2
ACRO_30	762.5	EVs	Healthy	ACRO	0.7625
ACRO_31	212.5	EVs	Healthy	ACRO	0.2125
ACRO_32	187.5	EVs	Healthy	ACRO	0.1875
ACRO_33	1000	EVs	Healthy	ACRO	1
ACRO_34	250	EVs	Healthy	ACRO	0.25
HSAT2_1	262.5	EVs	Healthy	HSAT	0.2625
HSAT2_2	0	EVs	Healthy	HSAT	0
HSAT2_3	712.5	EVs	Healthy	HSAT	0.7125
HSAT2_4	137.5	EVs	Healthy	HSAT	0.1375
HSAT2_5	0	EVs	Healthy	HSAT	0
HSAT2_6	0	EVs	Healthy	HSAT	0
HSAT2_7	262.5	EVs	Healthy	HSAT	0.2625
HSAT2_8	525	EVs	Healthy	HSAT	0.525
HSAT2_9	262.5	EVs	Healthy	HSAT	0.2625
HSAT2_10	575	EVs	Healthy	HSAT	0.575
HSAT2_11	137.5	EVs	Healthy	HSAT	0.1375
HSAT2_12	525	EVs	Healthy	HSAT	0.525
HSAT2_13	312.5	EVs	Healthy	HSAT	0.3125
HSAT2_14	112.5	EVs	Healthy	HSAT	0.1125
HSAT2_15	337.5	EVs	Healthy	HSAT	0.3375
HSAT2_16	462.5	EVs	Healthy	HSAT	0.4625
HSAT2_17	0	EVs	Healthy	HSAT	0
HSAT2_18	362.5	EVs	Healthy	HSAT	0.3625
HSAT2_19	350	EVs	Healthy	HSAT	0.35
HSAT2_20	437.5	EVs	Healthy	HSAT	0.4375
HSAT2_21	787.5	EVs	Healthy	HSAT	0.7875
HSAT2_22	250	EVs	Healthy	HSAT	0.25
HSAT2_23	0	EVs	Healthy	HSAT	0
HSAT2_24	537.5	EVs	Healthy	HSAT	0.5375
HSAT2_25	162.5	EVs	Healthy	HSAT	0.1625
HSAT2_26	250	EVs	Healthy	HSAT	0.25
HSAT2_27	187.5	EVs	Healthy	HSAT	0.1875
HSAT2_28	300	EVs	Healthy	HSAT	0.3
HSAT2_29	137.5	EVs	Healthy	HSAT	0.1375
HSAT2_30	150	EVs	Healthy	HSAT	0.15
HSAT2_31	525	EVs	Healthy	HSAT	0.525
HSAT2_32	287.5	EVs	Healthy	HSAT	0.2875
HSAT2_33	387.5	EVs	Healthy	HSAT	0.3875
HSAT2_34	412.5	EVs	Healthy	HSAT	0.4125
HERVK-1	0	EVs	Healthy	HERVK	0
HERVK-2	0	EVs	Healthy	HERVK	0
HERVK-3	0	EVs	Healthy	HERVK	0
HERVK-4	0	EVs	Healthy	HERVK	0
HERVK-5	0	EVs	Healthy	HERVK	0
HERVK-6	0	EVs	Healthy	HERVK	0
HERVK-7	0	EVs	Healthy	HERVK	0
HERVK-8	0	EVs	Healthy	HERVK	0
HERVK-9	0	EVs	Healthy	HERVK	0
HERVK-10	0	EVs	Healthy	HERVK	0
HERVK-11	0	EVs	Healthy	HERVK	0
HERVK-12	0	EVs	Healthy	HERVK	0
HERVK-13	0	EVs	Healthy	HERVK	0
HERVK-14	0	EVs	Healthy	HERVK	0
HERVK-15	0	EVs	Healthy	HERVK	0
HERVK-16	0	EVs	Healthy	HERVK	0
HERVK-17	0	EVs	Healthy	HERVK	0
HERVK-18	0	EVs	Healthy	HERVK	0
HERVK-19	0	EVs	Healthy	HERVK	0
HERVK-20	0	EVs	Healthy	HERVK	0
HERVK-21	0	EVs	Healthy	HERVK	0
HERVK-22	0	EVs	Healthy	HERVK	0
HERVK-23	0	EVs	Healthy	HERVK	0
HERVK-24	0	EVs	Healthy	HERVK	0
HERVK-25	0	EVs	Healthy	HERVK	0
HERVK-26	0	EVs	Healthy	HERVK	0
HERVK-27	0	EVs	Healthy	HERVK	0
HERVK-28	0	EVs	Healthy	HERVK	0
HERVK-29	0	EVs	Healthy	HERVK	0
HERVK-30	0	EVs	Healthy	HERVK	0
HERVK-31	0	EVs	Healthy	HERVK	0
HERVK-32	0	EVs	Healthy	HERVK	0
HERVK-33	0	EVs	Healthy	HERVK	0
HERVK-34	0	EVs	Healthy	HERVK	0
HERV-K_1	0	EVs	Metastatic	HERVK	0
HERV-K_2	0	EVs	Metastatic	HERVK	0
HERV-K_3	0	EVs	Metastatic	HERVK	0
HERV-K_4	0	EVs	Metastatic	HERVK	0
HERV-K_5	0	EVs	Local	HERVK	0
HERV-K_6	0	EVs	Metastatic	HERVK	0
HERV-K_7	0	EVs	Local	HERVK	0
HERV-K_8	0	EVs	Local	HERVK	0
HERV-K_9	0	EVs	Local	HERVK	0
HERV-K_10	500	EVs	Local	HERVK	0.5
HERV-K_11	425	EVs	Metastatic	HERVK	0.425
HERV-K_12	1075	EVs	Metastatic	HERVK	1.075
HERV-K_13	425	EVs	Metastatic	HERVK	0.425
HERV-K_14	450	EVs	Local	HERVK	0.45
HERV-K_15	975	EVs	Local	HERVK	0.975
HERV-K_16	1400	EVs	Local	HERVK	1.4
HERV-K_17	600	EVs	Metastatic	HERVK	0.6
HERV-K_18	1150	EVs	Metastatic	HERVK	1.15
HERV-K_19	2350	EVs	Local	HERVK	2.35
HERV-K_20	300	EVs	Metastatic	HERVK	0.3
HERVK_1	350	EVs	Healthy	HERVK	0.35
HERVK_2	0	EVs	Healthy	HERVK	0
HERVK_3	0	EVs	Healthy	HERVK	0
HERVK_4	0	EVs	Healthy	HERVK	0
HERVK_5	0	EVs	Healthy	HERVK	0
HERVK_6	0	EVs	Healthy	HERVK	0
HERVK_7	0	EVs	Healthy	HERVK	0
HERVK_8	0	EVs	Healthy	HERVK	0
HERVK_9	0	EVs	Healthy	HERVK	0
HERVK_10	0	EVs	Healthy	HERVK	0
HERVK_11	0	EVs	Healthy	HERVK	0
HERVK_12	0	EVs	Healthy	HERVK	0
HERVK_13	0	EVs	Healthy	HERVK	0
HERVK_14	0	EVs	Healthy	HERVK	0
HERVK_15	0	EVs	Healthy	HERVK	0

## Sheet: Fig3A-G
Fig. 3A: Representation of satellite RNAs in plasma of EwS patients vs healthy donors. RPM, reads per million mapped reads. Data are mean RPM ± SEM
Stage	Sample	Repeat	cum_count	rep_ratio
Healthy	EVRS_0018_Pl_T_PE_373_WT	ALR	3.87957	14.9516
Healthy	EVRS_0018_Pl_T_PE_373_WT	HSAT2	3.92094	15.111
Healthy	EVRS_0018_Pl_T_PE_373_WT	HSAT3	16.0466	61.8423
Healthy	EVRS_0019_Pl_T_PE_383_WT	ALR	6.72904	20.343
Healthy	EVRS_0019_Pl_T_PE_383_WT	HSAT2	6.51573	19.6981
Healthy	EVRS_0019_Pl_T_PE_383_WT	HSAT3	16.1487	48.8202
Healthy	EVRS_0022_Pl_T_PE_431_WT	ACRO1	0.149342	0.16193
Healthy	EVRS_0022_Pl_T_PE_431_WT	ALR	5.58066	6.05105
Healthy	EVRS_0022_Pl_T_PE_431_WT	HSAT2	4.92042	5.33515
Healthy	EVRS_0022_Pl_T_PE_431_WT	HSAT3	78.9625	85.6181
Healthy	EVRS_0023_Pl_T_PE_393_WT	ALR	21.0198	31.6029
Healthy	EVRS_0023_Pl_T_PE_393_WT	HSAT2	26.1233	39.276
Healthy	EVRS_0023_Pl_T_PE_393_WT	HSAT3	19.3237	29.0528
Healthy	EVRS_0024_Pl_T_PE_373_WT	ALR	12.7883	5.95443
Healthy	EVRS_0024_Pl_T_PE_373_WT	HSAT2	11.4775	5.34408
Healthy	EVRS_0024_Pl_T_PE_373_WT	HSAT3	182.544	84.9951
Healthy	EVRS_0025_Pl_T_PE_436_WT	ACRO1	0.033129	0.279525
Healthy	EVRS_0025_Pl_T_PE_436_WT	ALR	2.04158	17.2257
Healthy	EVRS_0025_Pl_T_PE_436_WT	HSAT2	1.62332	13.6967
Healthy	EVRS_0025_Pl_T_PE_436_WT	HSAT3	5.89697	49.7554
Healthy	EVRS_0026_Pl_T_PE_364_WT	ACRO1	0.0114142	0.13708
Healthy	EVRS_0026_Pl_T_PE_364_WT	ALR	4.42872	53.1871
Healthy	EVRS_0026_Pl_T_PE_364_WT	HSAT2	0.136971	1.64496
Healthy	EVRS_0026_Pl_T_PE_364_WT	HSAT3	2.37987	28.5812
Localized	ERNA_0072	HSAT2	0.0508044	0.195759
Localized	ERNA_0072	HSAT3	25.6478	98.8254
Localized	ERNA_0074	HSAT3	4.07828	72.6208
Localized	ERNA_0076	HSAT3	10.3753	91.7488
Localized	ERNA_0079	HSAT2	0.033151	2.39521
Localized	ERNA_0079	HSAT3	1.0857	78.4431
Localized	ERNA_0081	HSAT3	1.70713	40.4676
Metastatic	ERNA_0070	ACRO1	142.149	0.665471
Metastatic	ERNA_0070	ALR	1393.12	6.52192
Metastatic	ERNA_0070	HSAT2	1265.24	5.92325
Metastatic	ERNA_0070	HSAT3	18301.7	85.6795
Metastatic	ERNA_0071	ALR	0.0258398	0.0335852
Metastatic	ERNA_0071	HSAT2	0.155039	0.201511
Metastatic	ERNA_0071	HSAT3	75.8398	98.5726
Metastatic	ERNA_0073	ACRO1	81.5332	0.617598
Metastatic	ERNA_0073	ALR	521.756	3.9522
Metastatic	ERNA_0073	HSAT2	1484.82	11.2472
Metastatic	ERNA_0073	HSAT3	10948.7	82.9342
Metastatic	ERNA_0075	HSAT3	0.365842	36.8932
Metastatic	ERNA_0077	ALR	3.01097	0.0583281
Metastatic	ERNA_0077	HSAT2	8.00057	0.154986
Metastatic	ERNA_0077	HSAT3	5146.31	99.6936
Metastatic	ERNA_0078	HSAT3	4.00208	95.7447
Metastatic	ERNA_0080	HSAT3	1.46303	86.1538
Localized	ERNA_0072	ALR	0	Localized
Localized	ERNA_0074	ALR	0	Localized
Localized	ERNA_0076	ALR	0	Localized
Localized	ERNA_0079	ALR	0	Localized
Localized	ERNA_0081	ALR	0	Localized
Localized	ERNA_0074	HSAT2	0	Localized
Localized	ERNA_0076	HSAT2	0	Localized
Localized	ERNA_0081	HSAT2	0	Localized
Localized	ERNA_0072	ACRO1	0	Localized
Localized	ERNA_0074	ACRO1	0	Localized
Localized	ERNA_0076	ACRO1	0	Localized
Localized	ERNA_0079	ACRO1	0	Localized
Localized	ERNA_0081	ACRO1	0	Localized
Fig. 3B: Chromosomal distribution of uniquely mapped HSAT2,3 reads detected in plasma of patients with localized or metastatic disease.
Chr	Group	Repeat	cum_rpm	RPM.log
chr1	EwS	HSAT2	1.00339	0.00147142
chr1	EwS	HSAT3	1.26579	0.102362
chr1	Healthy	HSAT3	0.0342427	-1.46543
chr10	EwS	HSAT2	0.753975	-0.122643
chr10	EwS	HSAT3	0.803147	-0.0952049
chr10	Healthy	HSAT2	0.115952	-0.935723
chr10	Healthy	HSAT3	0.0206962	-1.68411
chr12	EwS	HSAT3	0.0685692	-1.16387
chr16	EwS	HSAT2	0.270447	-0.567917
chr16	EwS	HSAT3	0.271137	-0.566811
chr16	Healthy	HSAT2	0.0616749	-1.20989
chr16	Healthy	HSAT3	0.0372702	-1.42864
chr17	EwS	HSAT2	0.724978	-0.139675
chr17	EwS	HSAT3	2.29407	0.360607
chr17	Healthy	HSAT2	0.0100065	-1.99972
chr17	Healthy	HSAT3	0.0398975	-1.39905
chr18	EwS	HSAT3	4.73921	0.675706
chr18	Healthy	HSAT3	0.495654	-0.304821
chr19	EwS	HSAT3	0.186393	-0.72957
chr2	EwS	HSAT2	0.362489	-0.440705
chr2	EwS	HSAT3	0.818957	-0.086739
chr2	Healthy	HSAT2	0.0227762	-1.64252
chr2	Healthy	HSAT3	0.0300195	-1.5226
chr20	EwS	HSAT2	0.0901492	-1.04504
chr20	EwS	HSAT3	0.42616	-0.370428
chr20	Healthy	HSAT3	0.0450293	-1.34651
chr21	EwS	HSAT2	0.254057	-0.595069
chr21	EwS	HSAT3	0.881784	-0.054638
chr21	Healthy	HSAT2	0.00500325	-2.30075
chr21	Healthy	HSAT3	0.0300195	-1.5226
chr22	EwS	HSAT2	0.161024	-0.793109
chr3	EwS	HSAT2	9.66042	0.984996
chr3	Healthy	HSAT2	0.0477388	-1.32113
chr4	EwS	HSAT3	1.57717	0.19788
chr4	Healthy	HSAT3	0.0353704	-1.45136
chr7	EwS	HSAT2	0.228234	-0.64162
chr7	EwS	HSAT3	0.54909	-0.260356
chr7	Healthy	HSAT2	0.017963	-1.74562
chr7	Healthy	HSAT3	0.0117901	-1.92848
chr8	EwS	HSAT3	0.105448	-0.97696
chr9	EwS	HSAT3	0.511478	-0.291173
chr9	Healthy	HSAT3	0.0707408	-1.15033
Fig. 3C: HSAT2,3 reads detected in plasma of patients with localized or metastatic disease
Stage	Sample	Fusion	Repeat	cum_count	sum_fpkm	rep_ratio
Localized	SJDES00018-5	EWS/ERG	ACRO1	88.5172	90.2657	26.2853
Localized	SJDES00018-5	EWS/ERG	ALR	39.7283	9.7089	11.7974
Localized	SJDES00018-5	EWS/ERG	BSR/Beta	56.6192	138.111	16.8132
Localized	SJDES00018-5	EWS/ERG	CER	12.854	41.4574	3.81703
Localized	SJDES00018-5	EWS/ERG	HSAT2	0.0640779	0.496948	0.019028
Localized	SJDES00018-5	EWS/ERG	HSAT3	9.75266	36.9597	2.89607
Localized	SJDES00018-5	EWS/ERG	LSAU	3.33205	11.3157	0.989458
Localized	SJDES00018-5	EWS/ERG	MSR1	12.2517	74.385	3.63816
Localized	SJDES00018-5	EWS/ERG	SATR1	9.03499	10.7445	2.68295
Localized	SJDES00018-5	EWS/ERG	SATR2	2.97322	3.15943	0.882901
Localized	SJDES00018-5	EWS/ERG	SST1	21.3508	26.5795	6.34015
Localized	SJDES00018-5	EWS/ERG	SUBTEL_sa	1.1534	29.6618	0.342505
Localized	SJDES00028-3	EWS/FLI	ACRO1	0.9819	1.89831	0.414896
Localized	SJDES00028-3	EWS/FLI	ALR	37.8919	6.36643	16.011
Localized	SJDES00028-3	EWS/FLI	BSR/Beta	32.7221	193.519	13.8265
Localized	SJDES00028-3	EWS/FLI	CER	20.821	38.3566	8.7978
Localized	SJDES00028-3	EWS/FLI	HSAT2	1.30131	2.5099	0.549863
Localized	SJDES00028-3	EWS/FLI	HSAT3	7.5003	21.8513	3.16921
Localized	SJDES00028-3	EWS/FLI	LSAU	6.25813	30.598	2.64434
Localized	SJDES00028-3	EWS/FLI	MSR1	22.9149	106.789	9.68258
Localized	SJDES00028-3	EWS/FLI	SATR1	11.6172	12.3063	4.90877
Localized	SJDES00028-3	EWS/FLI	SATR2	8.43488	4.27868	3.56411
Localized	SJDES00028-3	EWS/FLI	SST1	18.3603	16.8936	7.75806
Localized	SJDES00028-3	EWS/FLI	SUBTEL_sa	1.28948	18.8311	0.544864
Localized	SJDES00029-3	EWS/ERG	ACRO1	682.661	644.044	72.7289
Localized	SJDES00029-3	EWS/ERG	ALR	22.9506	5.53226	2.4451
Localized	SJDES00029-3	EWS/ERG	BSR/Beta	38.952	98.8171	4.14984
Localized	SJDES00029-3	EWS/ERG	CER	35.3874	40.7336	3.77008
Localized	SJDES00029-3	EWS/ERG	HSAT2	0.056224	0.414967	0.00598996
Localized	SJDES00029-3	EWS/ERG	HSAT3	7.60148	17.696	0.809843
Localized	SJDES00029-3	EWS/ERG	LSAU	2.71	9.4502	0.288716
Localized	SJDES00029-3	EWS/ERG	MSR1	31.3055	170.31	3.33521
Localized	SJDES00029-3	EWS/ERG	SATR1	10.84	13.301	1.15486
Localized	SJDES00029-3	EWS/ERG	SATR2	21.1515	8.18749	2.25342
Localized	SJDES00029-3	EWS/ERG	SST1	26.9313	22.8261	2.86919
Localized	SJDES00029-3	EWS/ERG	SUBTEL_sa	1.38311	24.2743	0.147353
Localized	SJDES010-3	EWS/ERG	ACRO1	37.779	38.0836	1.89032
Localized	SJDES010-3	EWS/ERG	ALR	920.137	94.7554	46.0401
Localized	SJDES010-3	EWS/ERG	BSR/Beta	83.9038	145.538	4.19822
Localized	SJDES010-3	EWS/ERG	CER	20.5495	75.3106	1.02822
Localized	SJDES010-3	EWS/ERG	HSAT2	421.133	530.516	21.0719
Localized	SJDES010-3	EWS/ERG	HSAT3	315.524	1058.78	15.7876
Localized	SJDES010-3	EWS/ERG	LSAU	11.0819	39.8518	0.554493
Localized	SJDES010-3	EWS/ERG	MSR1	15.7985	90.2742	0.790496
Localized	SJDES010-3	EWS/ERG	SAR	47.178	9.88228	2.3606
Localized	SJDES010-3	EWS/ERG	SATR1	5.96451	7.49523	0.298441
Localized	SJDES010-3	EWS/ERG	SATR2	4.19004	2.98198	0.209653
Localized	SJDES010-3	EWS/ERG	SST1	26.7773	23.8772	1.33983
Localized	SJDES010-3	EWS/ERG	SUBTEL_sa	0.469376	13.7944	0.0234857
Localized	SJDES012-3	EWS/FLI	ACRO1	340.189	329.151	16.6141
Localized	SJDES012-3	EWS/FLI	ALR	806.223	81.9383	39.3742
Localized	SJDES012-3	EWS/FLI	BSR/Beta	95.2357	119.313	4.65111
Localized	SJDES012-3	EWS/FLI	CER	24.3872	50.4886	1.19102
Localized	SJDES012-3	EWS/FLI	HSAT2	280.075	346.593	13.6783
Localized	SJDES012-3	EWS/FLI	HSAT3	277.461	923.394	13.5506
Localized	SJDES012-3	EWS/FLI	LSAU	21.6468	75.5292	1.05718
Localized	SJDES012-3	EWS/FLI	MSR1	15.1226	91.176	0.738553
Localized	SJDES012-3	EWS/FLI	SAR	33.7649	7.07267	1.64901
Localized	SJDES012-3	EWS/FLI	SATR1	12.0427	12.8095	0.588141
Localized	SJDES012-3	EWS/FLI	SATR2	19.2332	13.3872	0.939307
Localized	SJDES012-3	EWS/FLI	SST1	41.4456	36.9983	2.02412
Localized	SJDES012-3	EWS/FLI	SUBTEL_sa	0.930233	20.3137	0.0454305
Localized	SJDES014-3	EWS/FLI	ACRO1	6.33745	6.78625	1.17524
Localized	SJDES014-3	EWS/FLI	ALR	135.134	20.0872	25.0596
Localized	SJDES014-3	EWS/FLI	BSR/Beta	55.1955	137.62	10.2356
Localized	SJDES014-3	EWS/FLI	CER	12.1811	51.3025	2.2589
Localized	SJDES014-3	EWS/FLI	HSAT2	52.0679	60.8825	9.65563
Localized	SJDES014-3	EWS/FLI	HSAT3	88.7037	301.84	16.4495
Localized	SJDES014-3	EWS/FLI	LSAU	15.679	53.778	2.90756
Localized	SJDES014-3	EWS/FLI	MSR1	13.6626	88.6527	2.53363
Localized	SJDES014-3	EWS/FLI	SAR	4.03292	0.844768	0.747878
Localized	SJDES014-3	EWS/FLI	SATR1	8.47737	9.97977	1.57207
Localized	SJDES014-3	EWS/FLI	SATR2	3.26132	1.81623	0.604789
Localized	SJDES014-3	EWS/FLI	SST1	47.2325	51.5907	8.75894
Localized	SJDES014-3	EWS/FLI	SUBTEL_sa	0.401235	10.326	0.0744062
Localized	SJDES015-3	EWS/ERG	ACRO1	15.4919	18.1275	0.866383
Localized	SJDES015-3	EWS/ERG	ALR	836.216	93.1888	46.7652
Localized	SJDES015-3	EWS/ERG	BSR/Beta	70.9286	94.3608	3.96666
Localized	SJDES015-3	EWS/ERG	CER	9.20135	41.1138	0.514583
Localized	SJDES015-3	EWS/ERG	HSAT2	293.721	359.671	16.4263
Localized	SJDES015-3	EWS/ERG	HSAT3	451.347	1510.21	25.2415
Localized	SJDES015-3	EWS/ERG	LSAU	5.24417	21.8044	0.293279
Localized	SJDES015-3	EWS/ERG	MSR1	12.9781	81.09	0.725798
Localized	SJDES015-3	EWS/ERG	SAR	20.2911	4.25033	1.13477
Localized	SJDES015-3	EWS/ERG	SATR1	2.71831	4.6406	0.152021
Localized	SJDES015-3	EWS/ERG	SATR2	3.98124	4.38884	0.22265
Localized	SJDES015-3	EWS/ERG	SST1	23.4183	21.0561	1.30966
Localized	SJDES015-3	EWS/ERG	SUBTEL_sa	0.902093	23.2385	0.0504493
Localized	SJDES017-3	EWS/FLI	ACRO1	14.0729	14.4745	0.722296
Localized	SJDES017-3	EWS/FLI	ALR	904.38	98.207	46.4176
Localized	SJDES017-3	EWS/FLI	BSR/Beta	92.2237	165.207	4.73341
Localized	SJDES017-3	EWS/FLI	CER	26.6461	54.7031	1.36762
Localized	SJDES017-3	EWS/FLI	HSAT2	298.987	361.406	15.3456
Localized	SJDES017-3	EWS/FLI	HSAT3	469.073	1514.82	24.0753
Localized	SJDES017-3	EWS/FLI	LSAU	5.84964	27.6587	0.300234
Localized	SJDES017-3	EWS/FLI	MSR1	15.8407	101.884	0.813029
Localized	SJDES017-3	EWS/FLI	SAR	31.3735	6.57175	1.61026
Localized	SJDES017-3	EWS/FLI	SATR1	8.02463	9.0597	0.411867
Localized	SJDES017-3	EWS/FLI	SATR2	4.52875	2.72173	0.23244
Localized	SJDES017-3	EWS/FLI	SST1	28.5232	24.0765	1.46396
Localized	SJDES017-3	EWS/FLI	SUBTEL_sa	1.02294	29.6721	0.0525028
Localized	SJDES018-3	EWS/ERG	ACRO1	522.283	488.513	24.0813
Localized	SJDES018-3	EWS/ERG	ALR	739.049	82.8698	34.076
Localized	SJDES018-3	EWS/ERG	BSR/Beta	83.1466	112.122	3.83371
Localized	SJDES018-3	EWS/ERG	CER	17.3975	32.3929	0.802159
Localized	SJDES018-3	EWS/ERG	HSAT2	238.538	303.977	10.9985
Localized	SJDES018-3	EWS/ERG	HSAT3	391.122	1291.76	18.0338
Localized	SJDES018-3	EWS/ERG	LSAU	5.69035	21.4982	0.26237
Localized	SJDES018-3	EWS/ERG	MSR1	14.7971	93.6523	0.682262
Localized	SJDES018-3	EWS/ERG	SAR	34.8275	7.29526	1.60582
Localized	SJDES018-3	EWS/ERG	SATR1	10.804	15.3385	0.498151
Localized	SJDES018-3	EWS/ERG	SATR2	4.38472	3.1711	0.20217
Localized	SJDES018-3	EWS/ERG	SST1	33.1629	29.8418	1.52907
Localized	SJDES018-3	EWS/ERG	SUBTEL_sa	0.663693	19.6202	0.0306014
Localized	SJDES019-3	EWS/FLI	ACRO1	2.52935	3.24153	0.448966
Localized	SJDES019-3	EWS/FLI	ALR	194.173	25.2167	34.4662
Localized	SJDES019-3	EWS/FLI	BSR/Beta	49.8292	126.243	8.84481
Localized	SJDES019-3	EWS/FLI	CER	6.83031	48.5974	1.2124
Localized	SJDES019-3	EWS/FLI	HSAT2	70.3522	89.6207	12.4877
Localized	SJDES019-3	EWS/FLI	HSAT3	115.379	363.036	20.48
Localized	SJDES019-3	EWS/FLI	LSAU	10.619	37.294	1.8849
Localized	SJDES019-3	EWS/FLI	MSR1	19.8826	129.812	3.52921
Localized	SJDES019-3	EWS/FLI	SAR	8.28175	1.73476	1.47003
Localized	SJDES019-3	EWS/FLI	SATR1	6.86233	10.6717	1.21808
Localized	SJDES019-3	EWS/FLI	SATR2	4.16222	2.89245	0.738804
Localized	SJDES019-3	EWS/FLI	SST1	16.0406	17.4305	2.84724
Localized	SJDES019-3	EWS/FLI	SUBTEL_sa	0.54429	12.7434	0.0966129
Localized	SJDES020-3	EWS/FLI	ACRO1	1314.08	1214.71	35.203
Localized	SJDES020-3	EWS/FLI	ALR	1128.17	122.318	30.2226
Localized	SJDES020-3	EWS/FLI	BSR/Beta	95.1729	118.589	2.5496
Localized	SJDES020-3	EWS/FLI	CER	27.4772	42.0381	0.73609
Localized	SJDES020-3	EWS/FLI	HSAT2	344.483	442.452	9.22841
Localized	SJDES020-3	EWS/FLI	HSAT3	542.234	1768.53	14.526
Localized	SJDES020-3	EWS/FLI	LSAU	13.6325	53.4308	0.365203
Localized	SJDES020-3	EWS/FLI	MSR1	20.6875	108.147	0.554199
Localized	SJDES020-3	EWS/FLI	SAR	47.9737	10.049	1.28517
Localized	SJDES020-3	EWS/FLI	SATR1	13.4522	15.8136	0.360372
Localized	SJDES020-3	EWS/FLI	SATR2	5.06047	7.80648	0.135566
Localized	SJDES020-3	EWS/FLI	SST1	59.5268	53.1858	1.59467
Localized	SJDES020-3	EWS/FLI	SUBTEL_sa	0.774454	16.6402	0.0207469
Localized	SJDES021-3	EWS/FLI	ACRO1	8.62069	8.80004	1.50295
Localized	SJDES021-3	EWS/FLI	ALR	148.314	41.7663	25.8575
Localized	SJDES021-3	EWS/FLI	BSR/Beta	45.2007	113.467	7.88039
Localized	SJDES021-3	EWS/FLI	CER	23.3531	40.1167	4.07142
Localized	SJDES021-3	EWS/FLI	HSAT2	52.509	64.4967	9.15453
Localized	SJDES021-3	EWS/FLI	HSAT3	113.317	379.843	19.7559
Localized	SJDES021-3	EWS/FLI	LSAU	5.30108	19.1249	0.924202
Localized	SJDES021-3	EWS/FLI	MSR1	24.7941	142.977	4.32266
Localized	SJDES021-3	EWS/FLI	SATR1	7.68142	17.7413	1.3392
Localized	SJDES021-3	EWS/FLI	SATR2	14.9511	14.0911	2.60661
Localized	SJDES021-3	EWS/FLI	SST1	17.9233	19.8937	3.12479
Localized	SJDES021-3	EWS/FLI	SUBTEL_sa	0.566135	13.0603	0.0987012
Localized	SJDES023-4	EWS/FLI	ACRO1	14.4346	14.9406	0.90999
Localized	SJDES023-4	EWS/FLI	ALR	723.905	79.98	45.6366
Localized	SJDES023-4	EWS/FLI	BSR/Beta	97.7026	117.163	6.15939
Localized	SJDES023-4	EWS/FLI	CER	8.25955	29.1352	0.520701
Localized	SJDES023-4	EWS/FLI	HSAT2	245.859	304.77	15.4995
Localized	SJDES023-4	EWS/FLI	HSAT3	366.065	1201.66	23.0776
Localized	SJDES023-4	EWS/FLI	LSAU	12.2156	48.4687	0.7701
Localized	SJDES023-4	EWS/FLI	MSR1	10.4785	64.6573	0.660591
Localized	SJDES023-4	EWS/FLI	SAR	36.871	7.72329	2.32443
Localized	SJDES023-4	EWS/FLI	SATR1	7.8561	9.78452	0.495266
Localized	SJDES023-4	EWS/FLI	SATR2	3.55262	3.49006	0.223965
Localized	SJDES023-4	EWS/FLI	SST1	26.2132	26.4775	1.65254
Localized	SJDES023-4	EWS/FLI	SUBTEL_sa	0.829317	20.4545	0.052282
Localized	SJDES08-3	EWS/FLI	ACRO1	18.5763	21.7895	0.949806
Localized	SJDES08-3	EWS/FLI	ALR	759.119	78.7001	38.8139
Localized	SJDES08-3	EWS/FLI	BSR/Beta	117.758	140.418	6.02098
Localized	SJDES08-3	EWS/FLI	CER	22.5123	49.9716	1.15106
Localized	SJDES08-3	EWS/FLI	HSAT2	400.533	490.862	20.4793
Localized	SJDES08-3	EWS/FLI	HSAT3	341.452	1138.95	17.4585
Localized	SJDES08-3	EWS/FLI	LSAU	11.7173	43.0068	0.599109
Localized	SJDES08-3	EWS/FLI	MSR1	41.5433	260.672	2.12411
Localized	SJDES08-3	EWS/FLI	SAR	47.8956	10.0326	2.44891
Localized	SJDES08-3	EWS/FLI	SATR1	15.3676	15.9413	0.785749
Localized	SJDES08-3	EWS/FLI	SATR2	20.252	9.03588	1.03549
Localized	SJDES08-3	EWS/FLI	SST1	34.5155	32.358	1.76478
Localized	SJDES08-3	EWS/FLI	SUBTEL_sa	0.33775	9.71898	0.0172692
Metastatic	SJDES01-3	EWS/FLI	ACRO1	167.308	160.663	5.95904
Metastatic	SJDES01-3	EWS/FLI	ALR	1008.73	116.982	35.9281
Metastatic	SJDES01-3	EWS/FLI	BSR/Beta	121.488	104.384	4.32705
Metastatic	SJDES01-3	EWS/FLI	CER	30.667	70.5879	1.09227
Metastatic	SJDES01-3	EWS/FLI	HSAT2	443.808	562.694	15.8072
Metastatic	SJDES01-3	EWS/FLI	HSAT3	711.44	2340.21	25.3394
Metastatic	SJDES01-3	EWS/FLI	LSAU	21.8855	126.14	0.779498
Metastatic	SJDES01-3	EWS/FLI	MSR1	43.3362	259.669	1.54351
Metastatic	SJDES01-3	EWS/FLI	SAR	46.1682	9.67075	1.64438
Metastatic	SJDES01-3	EWS/FLI	SATR1	27.9096	40.0078	0.994059
Metastatic	SJDES01-3	EWS/FLI	SATR2	13.017	6.95432	0.463629
Metastatic	SJDES01-3	EWS/FLI	SST1	58.4648	53.5966	2.08235
Metastatic	SJDES01-3	EWS/FLI	SUBTEL_sa	0.956403	28.5417	0.0340643
Metastatic	SJDES013-3	EWS/FLI	ACRO1	20.4333	22.2649	0.966733
Metastatic	SJDES013-3	EWS/FLI	ALR	967.62	103.086	45.7797
Metastatic	SJDES013-3	EWS/FLI	BSR/Beta	109.469	128.064	5.17913
Metastatic	SJDES013-3	EWS/FLI	CER	20.9002	41.8804	0.988821
Metastatic	SJDES013-3	EWS/FLI	HSAT2	410.713	503.054	19.4315
Metastatic	SJDES013-3	EWS/FLI	HSAT3	344.972	1151.59	16.3212
Metastatic	SJDES013-3	EWS/FLI	LSAU	24.7426	89.4141	1.17061
Metastatic	SJDES013-3	EWS/FLI	MSR1	15.5255	93.9744	0.734536
Metastatic	SJDES013-3	EWS/FLI	SAR	48.7072	10.2026	2.30442
Metastatic	SJDES013-3	EWS/FLI	SATR1	11.7788	13.6332	0.557273
Metastatic	SJDES013-3	EWS/FLI	SATR2	13.3948	10.576	0.633729
Metastatic	SJDES013-3	EWS/FLI	SST1	64.8192	62.3827	3.0667
Metastatic	SJDES013-3	EWS/FLI	SUBTEL_sa	0.526694	13.7441	0.0249187
Metastatic	SJDES016-3	EWS/FLI	ACRO1	75.0481	72.7061	10.6439
Metastatic	SJDES016-3	EWS/FLI	ALR	172.263	24.5524	24.4316
Metastatic	SJDES016-3	EWS/FLI	BSR/Beta	31.1513	55.7661	4.41811
Metastatic	SJDES016-3	EWS/FLI	CER	27.1724	31.2205	3.85379
Metastatic	SJDES016-3	EWS/FLI	HSAT2	94.4808	111.287	13.4
Metastatic	SJDES016-3	EWS/FLI	HSAT3	199.384	652.262	28.2781
Metastatic	SJDES016-3	EWS/FLI	LSAU	6.71287	29.6076	0.952069
Metastatic	SJDES016-3	EWS/FLI	MSR1	14.0418	85.3211	1.99152
Metastatic	SJDES016-3	EWS/FLI	SAR	8.41997	1.76371	1.19418
Metastatic	SJDES016-3	EWS/FLI	SATR1	5.82724	8.42299	0.826461
Metastatic	SJDES016-3	EWS/FLI	SATR2	1.82262	0.999567	0.258497
Metastatic	SJDES016-3	EWS/FLI	SST1	26.9028	25.9051	3.81556
Metastatic	SJDES016-3	EWS/FLI	SUBTEL_sa	0.308048	8.77949	0.0436896
Metastatic	SJDES02-3	EWS/FLI	ACRO1	384.936	348.852	38.5227
Metastatic	SJDES02-3	EWS/FLI	ALR	219.558	31.6942	21.9724
Metastatic	SJDES02-3	EWS/FLI	BSR/Beta	48.4924	152.509	4.85291
Metastatic	SJDES02-3	EWS/FLI	CER	4.95448	33.9333	0.495823
Metastatic	SJDES02-3	EWS/FLI	HSAT2	101.313	130.883	10.1389
Metastatic	SJDES02-3	EWS/FLI	HSAT3	152.714	514.43	15.2829
Metastatic	SJDES02-3	EWS/FLI	LSAU	3.91392	16.6524	0.391688
Metastatic	SJDES02-3	EWS/FLI	MSR1	13.3617	82.3798	1.33718
Metastatic	SJDES02-3	EWS/FLI	SAR	5.13184	1.07496	0.513573
Metastatic	SJDES02-3	EWS/FLI	SATR1	2.53045	2.82165	0.253236
Metastatic	SJDES02-3	EWS/FLI	SATR2	0.75677	0.86147	0.0757343
Metastatic	SJDES02-3	EWS/FLI	SST1	18.6709	23.8003	1.86851
Metastatic	SJDES02-3	EWS/FLI	SUBTEL_sa	0.543928	15.4081	0.054434
Metastatic	SJDES022-3	EWS/FLI	ACRO1	27.2764	28.0402	1.06527
Metastatic	SJDES022-3	EWS/FLI	ALR	1230.35	136.893	48.0509
Metastatic	SJDES022-3	EWS/FLI	BSR/Beta	116.387	188.113	4.54545
Metastatic	SJDES022-3	EWS/FLI	CER	13.8179	48.4883	0.539652
Metastatic	SJDES022-3	EWS/FLI	HSAT2	337.819	418.351	13.1934
Metastatic	SJDES022-3	EWS/FLI	HSAT3	609.611	2026.14	23.8081
Metastatic	SJDES022-3	EWS/FLI	LSAU	11.7279	52.1507	0.458029
Metastatic	SJDES022-3	EWS/FLI	MSR1	22.2977	152.091	0.870827
Metastatic	SJDES022-3	EWS/FLI	SAR	46.4723	9.73446	1.81496
Metastatic	SJDES022-3	EWS/FLI	SATR1	7.32162	10.64	0.285943
Metastatic	SJDES022-3	EWS/FLI	SATR2	4.36635	2.53516	0.170526
Metastatic	SJDES022-3	EWS/FLI	SST1	43.1177	41.1672	1.68394
Metastatic	SJDES022-3	EWS/FLI	SUBTEL_sa	0.479233	12.5344	0.0187163
Metastatic	SJDES03-3	EWS/FLI	ACRO1	703.487	632.629	42.6644
Metastatic	SJDES03-3	EWS/FLI	ALR	306.467	40.0086	18.5863
Metastatic	SJDES03-3	EWS/FLI	BSR/Beta	81.2624	209.631	4.92832
Metastatic	SJDES03-3	EWS/FLI	CER	32.9066	49.5018	1.99569
Metastatic	SJDES03-3	EWS/FLI	HSAT2	115.846	142.645	7.02574
Metastatic	SJDES03-3	EWS/FLI	HSAT3	183.282	606.922	11.1155
Metastatic	SJDES03-3	EWS/FLI	LSAU	16.1443	68.5218	0.979106
Metastatic	SJDES03-3	EWS/FLI	MSR1	17.1927	113.485	1.04268
Metastatic	SJDES03-3	EWS/FLI	SAR	13.5401	2.83621	0.821164
Metastatic	SJDES03-3	EWS/FLI	SATR1	13.9704	13.9492	0.847265
Metastatic	SJDES03-3	EWS/FLI	SATR2	6.98521	4.95921	0.423632
Metastatic	SJDES03-3	EWS/FLI	SST1	43.8645	41.3633	2.66025
Metastatic	SJDES03-3	EWS/FLI	SUBTEL_sa	0.529684	13.044	0.0321238
Metastatic	SJDES04-3	EWS/FLI	ACRO1	12.6157	13.443	0.713965
Metastatic	SJDES04-3	EWS/FLI	ALR	746.761	83.4249	42.2617
Metastatic	SJDES04-3	EWS/FLI	BSR/Beta	98.6117	103.43	5.58077
Metastatic	SJDES04-3	EWS/FLI	CER	14.621	42.4415	0.827451
Metastatic	SJDES04-3	EWS/FLI	HSAT2	307.823	387.316	17.4207
Metastatic	SJDES04-3	EWS/FLI	HSAT3	395.383	1312.89	22.3761
Metastatic	SJDES04-3	EWS/FLI	LSAU	4.48435	17.8478	0.253785
Metastatic	SJDES04-3	EWS/FLI	MSR1	12.4945	72.2776	0.707106
Metastatic	SJDES04-3	EWS/FLI	SAR	38.3429	8.03161	2.16995
Metastatic	SJDES04-3	EWS/FLI	SATR1	9.79506	9.20022	0.554336
Metastatic	SJDES04-3	EWS/FLI	SATR2	7.01851	4.2265	0.397202
Metastatic	SJDES04-3	EWS/FLI	SST1	35.8197	30.4793	2.02716
Metastatic	SJDES04-3	EWS/FLI	SUBTEL_sa	0.407669	10.9646	0.0230714
Metastatic	SJDES05-3	EWS/FLI	ACRO1	30.164	29.2426	3.20767
Metastatic	SJDES05-3	EWS/FLI	ALR	286.413	38.7694	30.4573
Metastatic	SJDES05-3	EWS/FLI	BSR/Beta	58.6661	94.3666	6.2386
Metastatic	SJDES05-3	EWS/FLI	CER	12.6268	34.6626	1.34274
Metastatic	SJDES05-3	EWS/FLI	HSAT2	168.411	204.705	17.909
Metastatic	SJDES05-3	EWS/FLI	HSAT3	191.388	630.886	20.3523
Metastatic	SJDES05-3	EWS/FLI	LSAU	3.20527	11.842	0.34085
Metastatic	SJDES05-3	EWS/FLI	MSR1	34.7183	210.854	3.69197
Metastatic	SJDES05-3	EWS/FLI	SAR	7.07965	1.48296	0.752855
Metastatic	SJDES05-3	EWS/FLI	SATR1	9.90719	13.4182	1.05354
Metastatic	SJDES05-3	EWS/FLI	SATR2	2.93546	2.1844	0.312159
Metastatic	SJDES05-3	EWS/FLI	SST1	24.5629	23.6775	2.61204
Metastatic	SJDES05-3	EWS/FLI	SUBTEL_sa	0.30218	8.23738	0.032134
Fig. 3D: chromosomal distribution of uniquely mapped HSAT2,3 RNAseq reads in EwS tumors positive for EWS-FLI1 or EWS-ERG
Chr	Sample	Fusion	Stage	Repeat	cum_count
chr1	SJDES00018-5	EWS/ERG	Localized	HSAT3	3.01166
chr1	SJDES00028-3	EWS/FLI	Localized	HSAT3	4.22335
chr1	SJDES00029-3	EWS/ERG	Localized	HSAT3	6.31958
chr1	SJDES01-3	EWS/FLI	Metastatic	HSAT2	1.77618
chr1	SJDES01-3	EWS/FLI	Metastatic	HSAT3	9.24109
chr1	SJDES010-3	EWS/ERG	Localized	HSAT2	1.48827
chr1	SJDES010-3	EWS/ERG	Localized	HSAT3	8.63194
chr1	SJDES012-3	EWS/FLI	Localized	HSAT2	1.16908
chr1	SJDES012-3	EWS/FLI	Localized	HSAT3	8.0704
chr1	SJDES013-3	EWS/FLI	Metastatic	HSAT2	1.56811
chr1	SJDES013-3	EWS/FLI	Metastatic	HSAT3	12.7125
chr1	SJDES014-3	EWS/FLI	Localized	HSAT2	0.123457
chr1	SJDES014-3	EWS/FLI	Localized	HSAT3	4.08436
chr1	SJDES015-3	EWS/ERG	Localized	HSAT2	1.27496
chr1	SJDES015-3	EWS/ERG	Localized	HSAT3	4.23382
chr1	SJDES016-3	EWS/FLI	Metastatic	HSAT2	0.308048
chr1	SJDES016-3	EWS/FLI	Metastatic	HSAT3	4.69773
chr1	SJDES017-3	EWS/FLI	Localized	HSAT2	0.94349
chr1	SJDES017-3	EWS/FLI	Localized	HSAT3	12.4044
chr1	SJDES018-3	EWS/ERG	Localized	HSAT2	1.00098
chr1	SJDES018-3	EWS/ERG	Localized	HSAT3	6.70221
chr1	SJDES019-3	EWS/FLI	Localized	HSAT2	0.480256
chr1	SJDES019-3	EWS/FLI	Localized	HSAT3	6.64888
chr1	SJDES02-3	EWS/FLI	Metastatic	HSAT2	0.354736
chr1	SJDES02-3	EWS/FLI	Metastatic	HSAT3	3.64195
chr1	SJDES020-3	EWS/FLI	Localized	HSAT2	1.31551
chr1	SJDES020-3	EWS/FLI	Localized	HSAT3	7.78697
chr1	SJDES021-3	EWS/FLI	Localized	HSAT2	0.205867
chr1	SJDES021-3	EWS/FLI	Localized	HSAT3	3.96294
chr1	SJDES022-3	EWS/FLI	Metastatic	HSAT2	1.23802
chr1	SJDES022-3	EWS/FLI	Metastatic	HSAT3	7.56123
chr1	SJDES023-4	EWS/FLI	Localized	HSAT2	1.00863
chr1	SJDES023-4	EWS/FLI	Localized	HSAT3	8.00179
chr1	SJDES03-3	EWS/FLI	Metastatic	HSAT2	0.375193
chr1	SJDES03-3	EWS/FLI	Metastatic	HSAT3	15.1732
chr1	SJDES04-3	EWS/FLI	Metastatic	HSAT2	1.20097
chr1	SJDES04-3	EWS/FLI	Metastatic	HSAT3	5.52005
chr1	SJDES05-3	EWS/FLI	Metastatic	HSAT2	0.539607
chr1	SJDES05-3	EWS/FLI	Metastatic	HSAT3	4.88884
chr1	SJDES08-3	EWS/FLI	Localized	HSAT2	1.77968
chr1	SJDES08-3	EWS/FLI	Localized	HSAT3	14.1205
chr10	SJDES00018-5	EWS/ERG	Localized	HSAT2	0.627964
chr10	SJDES00018-5	EWS/ERG	Localized	HSAT3	6.1643
chr10	SJDES00028-3	EWS/FLI	Localized	HSAT2	2.48433
chr10	SJDES00028-3	EWS/FLI	Localized	HSAT3	3.12315
chr10	SJDES00029-3	EWS/ERG	Localized	HSAT2	0.337344
chr10	SJDES00029-3	EWS/ERG	Localized	HSAT3	1.15821
chr10	SJDES01-3	EWS/FLI	Metastatic	HSAT2	173.121
chr10	SJDES01-3	EWS/FLI	Metastatic	HSAT3	145.808
chr10	SJDES010-3	EWS/ERG	Localized	HSAT2	203.412
chr10	SJDES010-3	EWS/ERG	Localized	HSAT3	90.8643
chr10	SJDES012-3	EWS/FLI	Localized	HSAT2	142.728
chr10	SJDES012-3	EWS/FLI	Localized	HSAT3	76.0025
chr10	SJDES013-3	EWS/FLI	Metastatic	HSAT2	205.841
chr10	SJDES013-3	EWS/FLI	Metastatic	HSAT3	90.2801
chr10	SJDES014-3	EWS/FLI	Localized	HSAT2	30.1235
chr10	SJDES014-3	EWS/FLI	Localized	HSAT3	28.7551
chr10	SJDES015-3	EWS/ERG	Localized	HSAT2	163.255
chr10	SJDES015-3	EWS/ERG	Localized	HSAT3	92.2781
chr10	SJDES016-3	EWS/FLI	Metastatic	HSAT2	59.0682
chr10	SJDES016-3	EWS/FLI	Metastatic	HSAT3	46.4767
chr10	SJDES017-3	EWS/FLI	Localized	HSAT2	168.289
chr10	SJDES017-3	EWS/FLI	Localized	HSAT3	97.686
chr10	SJDES018-3	EWS/ERG	Localized	HSAT2	85.377
chr10	SJDES018-3	EWS/ERG	Localized	HSAT3	77.5324
chr10	SJDES019-3	EWS/FLI	Localized	HSAT2	28.7833
chr10	SJDES019-3	EWS/FLI	Localized	HSAT3	24.2263
chr10	SJDES02-3	EWS/FLI	Metastatic	HSAT2	46.0565
chr10	SJDES02-3	EWS/FLI	Metastatic	HSAT3	34.5631
chr10	SJDES020-3	EWS/FLI	Localized	HSAT2	115.107
chr10	SJDES020-3	EWS/FLI	Localized	HSAT3	102.122
chr10	SJDES021-3	EWS/FLI	Localized	HSAT2	24.8842
chr10	SJDES021-3	EWS/FLI	Localized	HSAT3	27.6505
chr10	SJDES022-3	EWS/FLI	Metastatic	HSAT2	185.969
chr10	SJDES022-3	EWS/FLI	Metastatic	HSAT3	125.652
chr10	SJDES023-4	EWS/FLI	Localized	HSAT2	115.936
chr10	SJDES023-4	EWS/FLI	Localized	HSAT3	101.737
chr10	SJDES03-3	EWS/FLI	Metastatic	HSAT2	50.8718
chr10	SJDES03-3	EWS/FLI	Metastatic	HSAT3	44.968
chr10	SJDES04-3	EWS/FLI	Metastatic	HSAT2	116.604
chr10	SJDES04-3	EWS/FLI	Metastatic	HSAT3	80.6853
chr10	SJDES05-3	EWS/FLI	Metastatic	HSAT2	88.0855
chr10	SJDES05-3	EWS/FLI	Metastatic	HSAT3	52.0397
chr10	SJDES08-3	EWS/FLI	Localized	HSAT2	196.882
chr10	SJDES08-3	EWS/FLI	Localized	HSAT3	91.3224
chr12	SJDES01-3	EWS/FLI	Metastatic	HSAT3	0.0372625
chr12	SJDES013-3	EWS/FLI	Metastatic	HSAT3	0.0119703
chr12	SJDES017-3	EWS/FLI	Localized	HSAT3	0.00993147
chr12	SJDES021-3	EWS/FLI	Localized	HSAT3	0.0128667
chr16	SJDES00018-5	EWS/ERG	Localized	HSAT2	0.205049
chr16	SJDES00018-5	EWS/ERG	Localized	HSAT3	0.0512623
chr16	SJDES00028-3	EWS/FLI	Localized	HSAT2	1.78635
chr16	SJDES00028-3	EWS/FLI	Localized	HSAT3	0.106471
chr16	SJDES00029-3	EWS/ERG	Localized	HSAT2	0.056224
chr16	SJDES00029-3	EWS/ERG	Localized	HSAT3	0.0787136
chr16	SJDES01-3	EWS/FLI	Metastatic	HSAT2	223.376
chr16	SJDES01-3	EWS/FLI	Metastatic	HSAT3	7.50217
chr16	SJDES010-3	EWS/ERG	Localized	HSAT2	189.742
chr16	SJDES010-3	EWS/ERG	Localized	HSAT3	3.1597
chr16	SJDES012-3	EWS/FLI	Localized	HSAT2	127.216
chr16	SJDES012-3	EWS/FLI	Localized	HSAT3	3.26838
chr16	SJDES013-3	EWS/FLI	Metastatic	HSAT2	177.173
chr16	SJDES013-3	EWS/FLI	Metastatic	HSAT3	4.034
chr16	SJDES014-3	EWS/FLI	Localized	HSAT2	23.0864
chr16	SJDES014-3	EWS/FLI	Localized	HSAT3	0.946502
chr16	SJDES015-3	EWS/ERG	Localized	HSAT2	113.724
chr16	SJDES015-3	EWS/ERG	Localized	HSAT3	3.68054
chr16	SJDES016-3	EWS/FLI	Metastatic	HSAT2	37.3251
chr16	SJDES016-3	EWS/FLI	Metastatic	HSAT3	1.47606
chr16	SJDES017-3	EWS/FLI	Localized	HSAT2	108.789
chr16	SJDES017-3	EWS/FLI	Localized	HSAT3	3.48595
chr16	SJDES018-3	EWS/ERG	Localized	HSAT2	137.754
chr16	SJDES018-3	EWS/ERG	Localized	HSAT3	3.01382
chr16	SJDES019-3	EWS/FLI	Localized	HSAT2	43.4472
chr16	SJDES019-3	EWS/FLI	Localized	HSAT3	1.06724
chr16	SJDES02-3	EWS/FLI	Metastatic	HSAT2	54.3573
chr16	SJDES02-3	EWS/FLI	Metastatic	HSAT3	1.37165
chr16	SJDES020-3	EWS/FLI	Localized	HSAT2	195.47
chr16	SJDES020-3	EWS/FLI	Localized	HSAT3	3.96775
chr16	SJDES021-3	EWS/FLI	Localized	HSAT2	29.9794
chr16	SJDES021-3	EWS/FLI	Localized	HSAT3	1.5054
chr16	SJDES022-3	EWS/FLI	Metastatic	HSAT2	128.208
chr16	SJDES022-3	EWS/FLI	Metastatic	HSAT3	5.56443
chr16	SJDES023-4	EWS/FLI	Localized	HSAT2	113.09
chr16	SJDES023-4	EWS/FLI	Localized	HSAT3	3.44055
chr16	SJDES03-3	EWS/FLI	Metastatic	HSAT2	63.4849
chr16	SJDES03-3	EWS/FLI	Metastatic	HSAT3	1.36835
chr16	SJDES04-3	EWS/FLI	Metastatic	HSAT2	161.811
chr16	SJDES04-3	EWS/FLI	Metastatic	HSAT3	3.48171
chr16	SJDES05-3	EWS/FLI	Metastatic	HSAT2	77.6818
chr16	SJDES05-3	EWS/FLI	Metastatic	HSAT3	2.13684
chr16	SJDES08-3	EWS/FLI	Localized	HSAT2	177.799
chr16	SJDES08-3	EWS/FLI	Localized	HSAT3	3.6503
chr17	SJDES00018-5	EWS/ERG	Localized	HSAT3	0.0128156
chr17	SJDES00028-3	EWS/FLI	Localized	HSAT3	0.0473205
chr17	SJDES00029-3	EWS/ERG	Localized	HSAT3	0.101203
chr17	SJDES01-3	EWS/FLI	Metastatic	HSAT2	0.0372625
chr17	SJDES01-3	EWS/FLI	Metastatic	HSAT3	5.62663
chr17	SJDES010-3	EWS/ERG	Localized	HSAT2	0.0114482
chr17	SJDES010-3	EWS/ERG	Localized	HSAT3	2.55295
chr17	SJDES012-3	EWS/FLI	Localized	HSAT2	0.0251414
chr17	SJDES012-3	EWS/FLI	Localized	HSAT3	2.46386
chr17	SJDES013-3	EWS/FLI	Metastatic	HSAT2	0.0119703
chr17	SJDES013-3	EWS/FLI	Metastatic	HSAT3	3.20804
chr17	SJDES014-3	EWS/FLI	Localized	HSAT3	0.730453
chr17	SJDES015-3	EWS/ERG	Localized	HSAT2	0.0120279
chr17	SJDES015-3	EWS/ERG	Localized	HSAT3	3.12725
chr17	SJDES016-3	EWS/FLI	Metastatic	HSAT3	1.06533
chr17	SJDES017-3	EWS/FLI	Localized	HSAT2	0.0496574
chr17	SJDES017-3	EWS/FLI	Localized	HSAT3	2.88013
chr17	SJDES018-3	EWS/ERG	Localized	HSAT2	0.0108802
chr17	SJDES018-3	EWS/ERG	Localized	HSAT3	2.16516
chr17	SJDES019-3	EWS/FLI	Localized	HSAT3	0.885806
chr17	SJDES02-3	EWS/FLI	Metastatic	HSAT2	0.0236491
chr17	SJDES02-3	EWS/FLI	Metastatic	HSAT3	1.32435
chr17	SJDES020-3	EWS/FLI	Localized	HSAT2	0.0212179
chr17	SJDES020-3	EWS/FLI	Localized	HSAT3	2.85381
chr17	SJDES021-3	EWS/FLI	Localized	HSAT3	1.17087
chr17	SJDES022-3	EWS/FLI	Metastatic	HSAT2	0.0665602
chr17	SJDES022-3	EWS/FLI	Metastatic	HSAT3	4.56603
chr17	SJDES023-4	EWS/FLI	Localized	HSAT2	0.011207
chr17	SJDES023-4	EWS/FLI	Localized	HSAT3	2.48795
chr17	SJDES03-3	EWS/FLI	Metastatic	HSAT2	0.0220702
chr17	SJDES03-3	EWS/FLI	Metastatic	HSAT3	1.35732
chr17	SJDES04-3	EWS/FLI	Metastatic	HSAT2	0.0110181
chr17	SJDES04-3	EWS/FLI	Metastatic	HSAT3	2.40194
chr17	SJDES05-3	EWS/FLI	Metastatic	HSAT2	0.0107921
chr17	SJDES05-3	EWS/FLI	Metastatic	HSAT3	1.20872
chr17	SJDES08-3	EWS/FLI	Localized	HSAT2	0.0519616
chr17	SJDES08-3	EWS/FLI	Localized	HSAT3	2.63705
chr18	SJDES00018-5	EWS/ERG	Localized	HSAT3	0.0768935
chr18	SJDES00028-3	EWS/FLI	Localized	HSAT3	1.46693
chr18	SJDES00029-3	EWS/ERG	Localized	HSAT3	0.236141
chr18	SJDES01-3	EWS/FLI	Metastatic	HSAT3	15.3024
chr18	SJDES010-3	EWS/ERG	Localized	HSAT3	0.240412
chr18	SJDES012-3	EWS/FLI	Localized	HSAT3	1.3325
chr18	SJDES013-3	EWS/FLI	Metastatic	HSAT3	1.46038
chr18	SJDES014-3	EWS/FLI	Localized	HSAT3	0.185185
chr18	SJDES015-3	EWS/ERG	Localized	HSAT3	1.64782
chr18	SJDES016-3	EWS/FLI	Metastatic	HSAT3	3.59389
chr18	SJDES017-3	EWS/FLI	Localized	HSAT3	1.2613
chr18	SJDES018-3	EWS/ERG	Localized	HSAT3	0.380807
chr18	SJDES019-3	EWS/FLI	Localized	HSAT3	0.0640341
chr18	SJDES02-3	EWS/FLI	Metastatic	HSAT3	0.815892
chr18	SJDES020-3	EWS/FLI	Localized	HSAT3	5.26204
chr18	SJDES021-3	EWS/FLI	Localized	HSAT3	5.10808
chr18	SJDES022-3	EWS/FLI	Metastatic	HSAT3	1.37114
chr18	SJDES023-4	EWS/FLI	Localized	HSAT3	0.268968
chr18	SJDES03-3	EWS/FLI	Metastatic	HSAT3	1.40146
chr18	SJDES04-3	EWS/FLI	Metastatic	HSAT3	4.82591
chr18	SJDES05-3	EWS/FLI	Metastatic	HSAT3	18.5301
chr18	SJDES08-3	EWS/FLI	Localized	HSAT3	0.155885
chr19	SJDES00018-5	EWS/ERG	Localized	HSAT3	0.0256312
chr19	SJDES00029-3	EWS/ERG	Localized	HSAT3	0.0674688
chr19	SJDES01-3	EWS/FLI	Metastatic	HSAT3	0.0372625
chr19	SJDES010-3	EWS/ERG	Localized	HSAT3	0.0114482
chr19	SJDES012-3	EWS/FLI	Localized	HSAT3	0.0628535
chr19	SJDES015-3	EWS/ERG	Localized	HSAT3	0.0721674
chr19	SJDES019-3	EWS/FLI	Localized	HSAT3	0.106724
chr19	SJDES020-3	EWS/FLI	Localized	HSAT3	0.456185
chr19	SJDES021-3	EWS/FLI	Localized	HSAT3	0.244467
chr19	SJDES022-3	EWS/FLI	Metastatic	HSAT3	0.0266241
chr19	SJDES03-3	EWS/FLI	Metastatic	HSAT3	0.0772456
chr2	SJDES00018-5	EWS/ERG	Localized	HSAT2	0.0256312
chr2	SJDES00018-5	EWS/ERG	Localized	HSAT3	2.48622
chr2	SJDES00028-3	EWS/FLI	Localized	HSAT2	0.0591506
chr2	SJDES00028-3	EWS/FLI	Localized	HSAT3	0.757128
chr2	SJDES00029-3	EWS/ERG	Localized	HSAT3	0.753402
chr2	SJDES01-3	EWS/FLI	Metastatic	HSAT2	36.6538
chr2	SJDES01-3	EWS/FLI	Metastatic	HSAT3	65.3956
chr2	SJDES010-3	EWS/ERG	Localized	HSAT2	25.7355
chr2	SJDES010-3	EWS/ERG	Localized	HSAT3	39.7252
chr2	SJDES012-3	EWS/FLI	Localized	HSAT2	17.599
chr2	SJDES012-3	EWS/FLI	Localized	HSAT3	33.7021
chr2	SJDES013-3	EWS/FLI	Metastatic	HSAT2	24.8743
chr2	SJDES013-3	EWS/FLI	Metastatic	HSAT3	42.0996
chr2	SJDES014-3	EWS/FLI	Localized	HSAT2	4.36214
chr2	SJDES014-3	EWS/FLI	Localized	HSAT3	10.5658
chr2	SJDES015-3	EWS/ERG	Localized	HSAT2	19.7979
chr2	SJDES015-3	EWS/ERG	Localized	HSAT3	42.9396
chr2	SJDES016-3	EWS/FLI	Metastatic	HSAT2	7.47016
chr2	SJDES016-3	EWS/FLI	Metastatic	HSAT3	23.6042
chr2	SJDES017-3	EWS/FLI	Localized	HSAT2	20.6972
chr2	SJDES017-3	EWS/FLI	Localized	HSAT3	45.1485
chr2	SJDES018-3	EWS/ERG	Localized	HSAT2	19.345
chr2	SJDES018-3	EWS/ERG	Localized	HSAT3	34.8058
chr2	SJDES019-3	EWS/FLI	Localized	HSAT2	6.83031
chr2	SJDES019-3	EWS/FLI	Localized	HSAT3	11.206
chr2	SJDES02-3	EWS/FLI	Metastatic	HSAT2	9.62516
chr2	SJDES02-3	EWS/FLI	Metastatic	HSAT3	15.7739
chr2	SJDES020-3	EWS/FLI	Localized	HSAT2	27.4241
chr2	SJDES020-3	EWS/FLI	Localized	HSAT3	43.9423
chr2	SJDES021-3	EWS/FLI	Localized	HSAT2	4.55481
chr2	SJDES021-3	EWS/FLI	Localized	HSAT3	10.7051
chr2	SJDES022-3	EWS/FLI	Metastatic	HSAT2	24.7071
chr2	SJDES022-3	EWS/FLI	Metastatic	HSAT3	58.7327
chr2	SJDES023-4	EWS/FLI	Localized	HSAT2	19.3433
chr2	SJDES023-4	EWS/FLI	Localized	HSAT3	46.1168
chr2	SJDES03-3	EWS/FLI	Metastatic	HSAT2	10.3951
chr2	SJDES03-3	EWS/FLI	Metastatic	HSAT3	17.8989
chr2	SJDES04-3	EWS/FLI	Metastatic	HSAT2	25.5399
chr2	SJDES04-3	EWS/FLI	Metastatic	HSAT3	35.0705
chr2	SJDES05-3	EWS/FLI	Metastatic	HSAT2	11.4073
chr2	SJDES05-3	EWS/FLI	Metastatic	HSAT3	21.2281
chr2	SJDES08-3	EWS/FLI	Localized	HSAT2	24.6817
chr2	SJDES08-3	EWS/FLI	Localized	HSAT3	43.5827
chr20	SJDES00018-5	EWS/ERG	Localized	HSAT2	0.0128156
chr20	SJDES00018-5	EWS/ERG	Localized	HSAT3	0.294758
chr20	SJDES00028-3	EWS/FLI	Localized	HSAT3	0.0709807
chr20	SJDES00029-3	EWS/ERG	Localized	HSAT3	0.0337344
chr20	SJDES01-3	EWS/FLI	Metastatic	HSAT2	0.0372625
chr20	SJDES01-3	EWS/FLI	Metastatic	HSAT3	6.66998
chr20	SJDES010-3	EWS/ERG	Localized	HSAT2	0.0114482
chr20	SJDES010-3	EWS/ERG	Localized	HSAT3	4.40756
chr20	SJDES012-3	EWS/FLI	Localized	HSAT3	3.07982
chr20	SJDES013-3	EWS/FLI	Metastatic	HSAT3	3.41154
chr20	SJDES014-3	EWS/FLI	Localized	HSAT2	0.0102881
chr20	SJDES014-3	EWS/FLI	Localized	HSAT3	1.01852
chr20	SJDES015-3	EWS/ERG	Localized	HSAT3	4.17368
chr20	SJDES016-3	EWS/FLI	Metastatic	HSAT3	1.95097
chr20	SJDES017-3	EWS/FLI	Localized	HSAT3	4.89622
chr20	SJDES018-3	EWS/ERG	Localized	HSAT3	4.48265
chr20	SJDES019-3	EWS/FLI	Localized	HSAT3	1.22732
chr20	SJDES02-3	EWS/FLI	Metastatic	HSAT3	1.95105
chr20	SJDES020-3	EWS/FLI	Localized	HSAT2	0.0212179
chr20	SJDES020-3	EWS/FLI	Localized	HSAT3	5.32569
chr20	SJDES021-3	EWS/FLI	Localized	HSAT3	1.4282
chr20	SJDES022-3	EWS/FLI	Metastatic	HSAT2	0.013312
chr20	SJDES022-3	EWS/FLI	Metastatic	HSAT3	6.26997
chr20	SJDES023-4	EWS/FLI	Localized	HSAT3	4.35952
chr20	SJDES03-3	EWS/FLI	Metastatic	HSAT3	1.84286
chr20	SJDES04-3	EWS/FLI	Metastatic	HSAT3	3.95549
chr20	SJDES05-3	EWS/FLI	Metastatic	HSAT3	2.02892
chr20	SJDES08-3	EWS/FLI	Localized	HSAT3	4.053
chr21	SJDES00018-5	EWS/ERG	Localized	HSAT3	0.692042
chr21	SJDES00028-3	EWS/FLI	Localized	HSAT3	0.260263
chr21	SJDES00029-3	EWS/ERG	Localized	HSAT3	0.213651
chr21	SJDES01-3	EWS/FLI	Metastatic	HSAT2	0.0621041
chr21	SJDES01-3	EWS/FLI	Metastatic	HSAT3	27.6612
chr21	SJDES010-3	EWS/ERG	Localized	HSAT2	0.0114482
chr21	SJDES010-3	EWS/ERG	Localized	HSAT3	14.3102
chr21	SJDES012-3	EWS/FLI	Localized	HSAT3	12.0176
chr21	SJDES013-3	EWS/FLI	Metastatic	HSAT3	14.8312
chr21	SJDES014-3	EWS/FLI	Localized	HSAT3	3.35391
chr21	SJDES015-3	EWS/ERG	Localized	HSAT2	0.0240558
chr21	SJDES015-3	EWS/ERG	Localized	HSAT3	14.9747
chr21	SJDES016-3	EWS/FLI	Metastatic	HSAT2	0.0128353
chr21	SJDES016-3	EWS/FLI	Metastatic	HSAT3	6.14812
chr21	SJDES017-3	EWS/FLI	Localized	HSAT2	0.0595888
chr21	SJDES017-3	EWS/FLI	Localized	HSAT3	15.4236
chr21	SJDES018-3	EWS/ERG	Localized	HSAT2	0.0108802
chr21	SJDES018-3	EWS/ERG	Localized	HSAT3	12.6754
chr21	SJDES019-3	EWS/FLI	Localized	HSAT2	0.0106724
chr21	SJDES019-3	EWS/FLI	Localized	HSAT3	3.59658
chr21	SJDES02-3	EWS/FLI	Metastatic	HSAT3	4.75346
chr21	SJDES020-3	EWS/FLI	Localized	HSAT2	0.0212179
chr21	SJDES020-3	EWS/FLI	Localized	HSAT3	15.7013
chr21	SJDES021-3	EWS/FLI	Localized	HSAT3	5.12095
chr21	SJDES022-3	EWS/FLI	Metastatic	HSAT2	0.0532481
chr21	SJDES022-3	EWS/FLI	Metastatic	HSAT3	21.5389
chr21	SJDES023-4	EWS/FLI	Localized	HSAT2	0.022414
chr21	SJDES023-4	EWS/FLI	Localized	HSAT3	15.3088
chr21	SJDES03-3	EWS/FLI	Metastatic	HSAT3	5.77135
chr21	SJDES04-3	EWS/FLI	Metastatic	HSAT2	0.0440723
chr21	SJDES04-3	EWS/FLI	Metastatic	HSAT3	12.781
chr21	SJDES05-3	EWS/FLI	Metastatic	HSAT2	0.0107921
chr21	SJDES05-3	EWS/FLI	Metastatic	HSAT3	7.67321
chr21	SJDES08-3	EWS/FLI	Localized	HSAT2	0.0259808
chr21	SJDES08-3	EWS/FLI	Localized	HSAT3	13.0943
chr22	SJDES00018-5	EWS/ERG	Localized	HSAT2	0.0512623
chr22	SJDES00028-3	EWS/FLI	Localized	HSAT2	0.0118301
chr22	SJDES01-3	EWS/FLI	Metastatic	HSAT2	3.66414
chr22	SJDES010-3	EWS/ERG	Localized	HSAT2	2.75902
chr22	SJDES012-3	EWS/FLI	Localized	HSAT2	2.08674
chr22	SJDES013-3	EWS/FLI	Metastatic	HSAT2	3.04046
chr22	SJDES014-3	EWS/FLI	Localized	HSAT2	0.329218
chr22	SJDES015-3	EWS/ERG	Localized	HSAT2	2.14097
chr22	SJDES016-3	EWS/FLI	Metastatic	HSAT2	0.782955
chr22	SJDES017-3	EWS/FLI	Localized	HSAT2	1.75787
chr22	SJDES018-3	EWS/ERG	Localized	HSAT2	2.01284
chr22	SJDES019-3	EWS/FLI	Localized	HSAT2	0.40555
chr22	SJDES02-3	EWS/FLI	Metastatic	HSAT2	1.00508
chr22	SJDES020-3	EWS/FLI	Localized	HSAT2	2.40823
chr22	SJDES021-3	EWS/FLI	Localized	HSAT2	0.527535
chr22	SJDES022-3	EWS/FLI	Metastatic	HSAT2	2.47604
chr22	SJDES023-4	EWS/FLI	Localized	HSAT2	2.17416
chr22	SJDES03-3	EWS/FLI	Metastatic	HSAT2	0.915913
chr22	SJDES04-3	EWS/FLI	Metastatic	HSAT2	2.14852
chr22	SJDES05-3	EWS/FLI	Metastatic	HSAT2	1.03605
chr22	SJDES08-3	EWS/FLI	Localized	HSAT2	2.80592
chr3	SJDES00028-3	EWS/FLI	Localized	HSAT2	0.0118301
chr3	SJDES00029-3	EWS/ERG	Localized	HSAT2	0.0337344
chr3	SJDES01-3	EWS/FLI	Metastatic	HSAT2	2.89405
chr3	SJDES010-3	EWS/ERG	Localized	HSAT2	3.66342
chr3	SJDES012-3	EWS/FLI	Localized	HSAT2	2.37586
chr3	SJDES013-3	EWS/FLI	Metastatic	HSAT2	3.17213
chr3	SJDES014-3	EWS/FLI	Localized	HSAT2	0.452675
chr3	SJDES015-3	EWS/ERG	Localized	HSAT2	2.82656
chr3	SJDES016-3	EWS/FLI	Metastatic	HSAT2	0.718778
chr3	SJDES017-3	EWS/FLI	Localized	HSAT2	2.24451
chr3	SJDES018-3	EWS/ERG	Localized	HSAT2	1.33827
chr3	SJDES019-3	EWS/FLI	Localized	HSAT2	0.394877
chr3	SJDES02-3	EWS/FLI	Metastatic	HSAT2	0.780419
chr3	SJDES020-3	EWS/FLI	Localized	HSAT2	1.81413
chr3	SJDES021-3	EWS/FLI	Localized	HSAT2	0.501801
chr3	SJDES022-3	EWS/FLI	Metastatic	HSAT2	2.90202
chr3	SJDES023-4	EWS/FLI	Localized	HSAT2	1.50174
chr3	SJDES03-3	EWS/FLI	Metastatic	HSAT2	0.794527
chr3	SJDES04-3	EWS/FLI	Metastatic	HSAT2	1.39929
chr3	SJDES05-3	EWS/FLI	Metastatic	HSAT2	1.30585
chr3	SJDES08-3	EWS/FLI	Localized	HSAT2	3.31255
chr4	SJDES00018-5	EWS/ERG	Localized	HSAT3	7.66372
chr4	SJDES00028-3	EWS/FLI	Localized	HSAT3	2.49616
chr4	SJDES00029-3	EWS/ERG	Localized	HSAT3	2.06904
chr4	SJDES01-3	EWS/FLI	Metastatic	HSAT3	223.264
chr4	SJDES010-3	EWS/ERG	Localized	HSAT3	142.427
chr4	SJDES012-3	EWS/FLI	Localized	HSAT3	116.97
chr4	SJDES013-3	EWS/FLI	Metastatic	HSAT3	151.209
chr4	SJDES014-3	EWS/FLI	Localized	HSAT3	35.8333
chr4	SJDES015-3	EWS/ERG	Localized	HSAT3	147.017
chr4	SJDES016-3	EWS/FLI	Metastatic	HSAT3	77.6409
chr4	SJDES017-3	EWS/FLI	Localized	HSAT3	150.69
chr4	SJDES018-3	EWS/ERG	Localized	HSAT3	116.919
chr4	SJDES019-3	EWS/FLI	Localized	HSAT3	40
chr4	SJDES02-3	EWS/FLI	Metastatic	HSAT3	52.0279
chr4	SJDES020-3	EWS/FLI	Localized	HSAT3	156.238
chr4	SJDES021-3	EWS/FLI	Localized	HSAT3	40.0798
chr4	SJDES022-3	EWS/FLI	Metastatic	HSAT3	188.525
chr4	SJDES023-4	EWS/FLI	Localized	HSAT3	160.798
chr4	SJDES03-3	EWS/FLI	Metastatic	HSAT3	57.2721
chr4	SJDES04-3	EWS/FLI	Metastatic	HSAT3	123.535
chr4	SJDES05-3	EWS/FLI	Metastatic	HSAT3	75.9119
chr4	SJDES08-3	EWS/FLI	Localized	HSAT3	147.441
chr7	SJDES00018-5	EWS/ERG	Localized	HSAT3	0.0256312
chr7	SJDES00028-3	EWS/FLI	Localized	HSAT2	0.0473205
chr7	SJDES00029-3	EWS/ERG	Localized	HSAT2	0.0337344
chr7	SJDES01-3	EWS/FLI	Metastatic	HSAT2	13.34
chr7	SJDES01-3	EWS/FLI	Metastatic	HSAT3	1.08061
chr7	SJDES010-3	EWS/ERG	Localized	HSAT2	10.5552
chr7	SJDES010-3	EWS/ERG	Localized	HSAT3	0.675444
chr7	SJDES012-3	EWS/FLI	Localized	HSAT2	7.39158
chr7	SJDES012-3	EWS/FLI	Localized	HSAT3	0.515399
chr7	SJDES013-3	EWS/FLI	Metastatic	HSAT2	11.3119
chr7	SJDES013-3	EWS/FLI	Metastatic	HSAT3	0.694278
chr7	SJDES014-3	EWS/FLI	Localized	HSAT2	1.52263
chr7	SJDES014-3	EWS/FLI	Localized	HSAT3	0.246914
chr7	SJDES015-3	EWS/ERG	Localized	HSAT2	7.95045
chr7	SJDES015-3	EWS/ERG	Localized	HSAT3	0.697618
chr7	SJDES016-3	EWS/FLI	Metastatic	HSAT2	2.3617
chr7	SJDES016-3	EWS/FLI	Metastatic	HSAT3	0.166859
chr7	SJDES017-3	EWS/FLI	Localized	HSAT2	7.65717
chr7	SJDES017-3	EWS/FLI	Localized	HSAT3	0.417122
chr7	SJDES018-3	EWS/ERG	Localized	HSAT2	8.67153
chr7	SJDES018-3	EWS/ERG	Localized	HSAT3	0.489609
chr7	SJDES019-3	EWS/FLI	Localized	HSAT2	2.66809
chr7	SJDES019-3	EWS/FLI	Localized	HSAT3	0.288154
chr7	SJDES02-3	EWS/FLI	Metastatic	HSAT2	3.6183
chr7	SJDES02-3	EWS/FLI	Metastatic	HSAT3	0.118245
chr7	SJDES020-3	EWS/FLI	Localized	HSAT2	11.097
chr7	SJDES020-3	EWS/FLI	Localized	HSAT3	0.60471
chr7	SJDES021-3	EWS/FLI	Localized	HSAT2	2.07154
chr7	SJDES021-3	EWS/FLI	Localized	HSAT3	0.398868
chr7	SJDES022-3	EWS/FLI	Metastatic	HSAT2	9.75772
chr7	SJDES022-3	EWS/FLI	Metastatic	HSAT3	0.692226
chr7	SJDES023-4	EWS/FLI	Localized	HSAT2	8.11386
chr7	SJDES023-4	EWS/FLI	Localized	HSAT3	0.56035
chr7	SJDES03-3	EWS/FLI	Metastatic	HSAT2	4.24851
chr7	SJDES03-3	EWS/FLI	Metastatic	HSAT3	0.187597
chr7	SJDES04-3	EWS/FLI	Metastatic	HSAT2	10.5773
chr7	SJDES04-3	EWS/FLI	Metastatic	HSAT3	0.57294
chr7	SJDES05-3	EWS/FLI	Metastatic	HSAT2	5.47162
chr7	SJDES05-3	EWS/FLI	Metastatic	HSAT3	0.269804
chr7	SJDES08-3	EWS/FLI	Localized	HSAT2	10.4962
chr7	SJDES08-3	EWS/FLI	Localized	HSAT3	0.610548
chr8	SJDES01-3	EWS/FLI	Metastatic	HSAT3	0.0372625
chr8	SJDES017-3	EWS/FLI	Localized	HSAT3	0.0297944
chr8	SJDES020-3	EWS/FLI	Localized	HSAT3	0.010609
chr8	SJDES021-3	EWS/FLI	Localized	HSAT3	0.0386001
chr8	SJDES022-3	EWS/FLI	Metastatic	HSAT3	0.0266241
chr9	SJDES00018-5	EWS/ERG	Localized	HSAT3	0.294758
chr9	SJDES00028-3	EWS/FLI	Localized	HSAT3	0.0236602
chr9	SJDES01-3	EWS/FLI	Metastatic	HSAT3	4.48392
chr9	SJDES010-3	EWS/ERG	Localized	HSAT3	3.37722
chr9	SJDES012-3	EWS/FLI	Localized	HSAT3	2.04903
chr9	SJDES013-3	EWS/FLI	Metastatic	HSAT3	3.14819
chr9	SJDES014-3	EWS/FLI	Localized	HSAT3	0.812757
chr9	SJDES015-3	EWS/ERG	Localized	HSAT3	2.59803
chr9	SJDES016-3	EWS/FLI	Metastatic	HSAT3	1.68143
chr9	SJDES017-3	EWS/FLI	Localized	HSAT3	3.74417
chr9	SJDES018-3	EWS/ERG	Localized	HSAT3	2.63301
chr9	SJDES019-3	EWS/FLI	Localized	HSAT3	0.843116
chr9	SJDES02-3	EWS/FLI	Metastatic	HSAT3	1.09968
chr9	SJDES020-3	EWS/FLI	Localized	HSAT3	2.94929
chr9	SJDES021-3	EWS/FLI	Localized	HSAT3	0.604735
chr9	SJDES022-3	EWS/FLI	Metastatic	HSAT3	3.60756
chr9	SJDES023-4	EWS/FLI	Localized	HSAT3	4.05693
chr9	SJDES03-3	EWS/FLI	Metastatic	HSAT3	1.34628
chr9	SJDES04-3	EWS/FLI	Metastatic	HSAT3	2.88673
chr9	SJDES05-3	EWS/FLI	Metastatic	HSAT3	1.60803
chr9	SJDES08-3	EWS/FLI	Localized	HSAT3	2.85789
Fig. 3E: Volcano plot, log2 fold change vs -log10 p-value of differentially expressed mRNAs in HSAT2,3-high vs -low EwS tumors; Data not included due to large size (>52,000 rows)
Fig. 3F: GSEA of hallmark pathways up-regulated, in HSAT2,3-high EwS tumors, ranked based on log2 fold change
GeneSet	Size	ES	NES	NOM.p.value	FDR.q.value	FWER.p.value	RankAtMax	Tags	List	Signal
HALLMARK_MYC_TARGETS_V1	193	0.583463	1.42808	0.177215	0.799439	0.478	11862	0.52	0.23	0.67
HALLMARK_MYC_TARGETS_V2	57	0.574311	1.41574	0.170041	0.419818	0.493	16677	0.67	0.32	0.98
HALLMARK_G2M_CHECKPOINT	190	0.510491	1.39516	0.225673	0.308112	0.523	13113	0.55	0.25	0.73
HALLMARK_E2F_TARGETS	195	0.562689	1.34892	0.230608	0.277907	0.575	19834	0.82	0.38	1.31
HALLMARK_UNFOLDED_PROTEIN_RESPONSE	106	0.250179	0.860261	0.606383	0.944028	0.946	15297	0.4	0.29	0.56
HALLMARK_PANCREAS_BETA_CELLS	40	0.252512	0.826803	0.682404	0.845652	0.954	6803	0.18	0.13	0.2
HALLMARK_SPERMATOGENESIS	132	0.187649	0.800898	0.806383	0.76613	0.958	10619	0.24	0.2	0.3
HALLMARK_DNA_REPAIR	146	0.158162	0.472917	0.896552	1	0.992	18282	0.38	0.35	0.59
HALLMARK_OXIDATIVE_PHOSPHORYLATION	184	0.156907	0.402097	0.925602	0.974622	0.993	14856	0.25	0.28	0.35
Fig. 3G: GSEA of hallmark pathways down-regulated, in HSAT2,3-high EwS tumors, ranked based on log2 fold change
GeneSet	Size	ES	NES	NOM.p.value	FDR.q.value	FWER.p.value	RankAtMax	Tags	List	Signal
HALLMARK_IL2_STAT5_SIGNALING	194	-0.622062	-2.04388	0.00196078	0.0175702	0.012	10056	0.57	0.19	0.7
HALLMARK_P53_PATHWAY	192	-0.571492	-1.99044	0.00389864	0.0183342	0.023	8553	0.48	0.16	0.57
HALLMARK_TNFA_SIGNALING_VIA_NFKB	197	-0.664044	-1.96762	0.0019685	0.0187796	0.032	7463	0.57	0.14	0.67
HALLMARK_IL6_JAK_STAT3_SIGNALING	85	-0.746255	-1.93602	0	0.0199926	0.042	8355	0.72	0.16	0.85
HALLMARK_COMPLEMENT	199	-0.570903	-1.86	0.0119522	0.0256433	0.07	9462	0.54	0.18	0.66
HALLMARK_NOTCH_SIGNALING	32	-0.610332	-1.88423	0.00187617	0.0271313	0.061	10432	0.53	0.2	0.66
HALLMARK_INTERFERON_GAMMA_RESPONSE	197	-0.651621	-1.8666	0.0158416	0.0277677	0.069	8526	0.6	0.16	0.72
HALLMARK_INTERFERON_ALPHA_RESPONSE	95	-0.686597	-1.83553	0.0311891	0.0321105	0.099	6310	0.6	0.12	0.68
HALLMARK_APOPTOSIS	159	-0.519019	-1.8222	0.0116732	0.0324181	0.109	10294	0.52	0.2	0.64
HALLMARK_KRAS_SIGNALING_UP	193	-0.551513	-1.80027	0.00986193	0.0364694	0.129	12496	0.58	0.24	0.76
HALLMARK_INFLAMMATORY_RESPONSE	196	-0.638019	-1.78152	0.0175097	0.0381495	0.137	8588	0.59	0.16	0.7
HALLMARK_ALLOGRAFT_REJECTION	195	-0.583376	-1.7665	0.029703	0.0403443	0.149	10301	0.58	0.2	0.72
HALLMARK_APICAL_SURFACE	43	-0.531954	-1.70275	0.025641	0.0561869	0.196	7154	0.42	0.14	0.48
HALLMARK_COAGULATION	137	-0.537213	-1.71237	0.0229885	0.0573183	0.192	8659	0.47	0.17	0.56
HALLMARK_TGF_BETA_SIGNALING	54	-0.519019	-1.69013	0.0258964	0.0589911	0.214	5461	0.37	0.1	0.41
HALLMARK_XENOBIOTIC_METABOLISM	196	-0.431727	-1.67128	0.011583	0.0636615	0.232	9014	0.36	0.17	0.43
HALLMARK_EPITHELIAL_MESENCHYMAL_TRANSITION	195	-0.645141	-1.64114	0.0323194	0.0658504	0.271	13002	0.71	0.25	0.94
HALLMARK_ANGIOGENESIS	36	-0.650134	-1.64838	0.05	0.0660184	0.258	8861	0.61	0.17	0.73
HALLMARK_HYPOXIA	190	-0.444046	-1.65032	0.031068	0.0690863	0.257	9776	0.35	0.19	0.43
HALLMARK_APICAL_JUNCTION	190	-0.475657	-1.56223	0.0652174	0.0950404	0.374	12892	0.52	0.25	0.69
HALLMARK_PI3K_AKT_MTOR_SIGNALING	104	-0.441507	-1.5687	0.0651341	0.0959735	0.368	10549	0.38	0.2	0.47
HALLMARK_ESTROGEN_RESPONSE_EARLY	195	-0.452858	-1.54407	0.040153	0.10057	0.392	12261	0.46	0.23	0.59
HALLMARK_WNT_BETA_CATENIN_SIGNALING	42	-0.441333	-1.53349	0.0617761	0.101089	0.406	15555	0.57	0.3	0.81
HALLMARK_UV_RESPONSE_DN	138	-0.437211	-1.51943	0.108779	0.10452	0.423	7981	0.35	0.15	0.41
HALLMARK_REACTIVE_OXYGEN_SPECIES_PATHWAY	47	-0.512266	-1.51172	0.0996169	0.104829	0.432	6845	0.32	0.13	0.37
HALLMARK_HEME_METABOLISM	191	-0.340027	-1.45458	0.075	0.132883	0.496	11617	0.32	0.22	0.41
HALLMARK_ESTROGEN_RESPONSE_LATE	196	-0.408739	-1.40972	0.0777989	0.153445	0.538	12955	0.44	0.25	0.58
HALLMARK_BILE_ACID_METABOLISM	112	-0.366423	-1.38511	0.102161	0.162044	0.56	4941	0.22	0.09	0.25
HALLMARK_UV_RESPONSE_UP	154	-0.374523	-1.35128	0.139405	0.17136	0.587	10145	0.35	0.19	0.43
HALLMARK_HEDGEHOG_SIGNALING	35	-0.466734	-1.35826	0.162063	0.17321	0.581	12626	0.54	0.24	0.71
HALLMARK_CHOLESTEROL_HOMEOSTASIS	73	-0.385412	-1.30384	0.159923	0.196541	0.637	8591	0.32	0.16	0.38
HALLMARK_ANDROGEN_RESPONSE	96	-0.351839	-1.26865	0.195402	0.215276	0.671	8410	0.31	0.16	0.37
HALLMARK_GLYCOLYSIS	196	-0.327998	-1.22925	0.230337	0.239283	0.717	6320	0.22	0.12	0.25

## Sheet: Fig4A-F
Fig. 4A: Detection of EWS-FLI1 binding sites in centromeric regions by alignment with the 200-700-nt contigs assembled from the unmapped EWS-FLI1 ChIPseq reads
Repeat	Score	Coverage	Length	Contigs
ALR/Alpha	84.508	24.111	295.36	50
BSR/Beta	95.3392	8.06905	271.217	23
GSAT	95.6404	0.426153	226.4	5
HSAT3	89.5803	18.4789	279.2	15
REP522	95.0905	0.37839	224.167	6
SATR1	95.1963	1.25373	281.714	7
SATR2	91.1071	122.503	298.857	7
Fig. 4B: Chromosomal distribution of the HSAT2,3 contigs (left panel) and total number of the identified HSAT3 loci (right panel) from the EWS-FLI1 ChIPseq dataset vs input fractions
Contig	Chrom	Repeat	Sample	Reads
TRINITY_DN357_c0_g1_i1	chr10	HSAT3	Input	8.15166
TRINITY_DN357_c0_g1_i1	chr21	HSAT3	Input	8.15166
TRINITY_DN38_c0_g1_i1	chr19	HSAT3	Input	6.48428
TRINITY_DN531_c0_g1_i1	chr21	HSAT3	Input	1.31606
TRINITY_DN357_c0_g1_i1	chr10	HSAT3	Input	8.15166
TRINITY_DN357_c0_g1_i1	chr21	HSAT3	Input	8.15166
TRINITY_DN38_c0_g1_i1	chr19	HSAT3	Input	6.48428
TRINITY_DN531_c0_g1_i1	chr21	HSAT3	Input	1.31606
TRINITY_DN112_c0_g1_i1	chr10	HSAT3	Input	2.33859
TRINITY_DN357_c0_g1_i1	chr10	HSAT3	Input	8.15166
TRINITY_DN44_c0_g1_i1	chr16	HSAT3	Input	14.2055
TRINITY_DN531_c0_g1_i1	chr4	HSAT3	Input	1.31606
TRINITY_DN111_c0_g1_i1	chr16	HSAT2	Input	11.3349
TRINITY_DN112_c0_g1_i1	chr10	HSAT2	Input	2.33859
TRINITY_DN112_c0_g1_i1	chr16	HSAT2	Input	2.33859
TRINITY_DN112_c0_g1_i1	chr1	HSAT2	Input	2.33859
TRINITY_DN112_c0_g1_i1	chr22	HSAT2	Input	2.33859
TRINITY_DN112_c0_g1_i1	chr2	HSAT2	Input	2.33859
TRINITY_DN112_c0_g1_i1	chr7	HSAT2	Input	2.33859
TRINITY_DN217_c0_g1_i1	chr10	HSAT2	Input	9.93273
TRINITY_DN217_c0_g1_i1	chr16	HSAT2	Input	9.93273
TRINITY_DN217_c0_g1_i1	chr22	HSAT2	Input	9.93273
TRINITY_DN217_c0_g1_i1	chr2	HSAT2	Input	9.93273
TRINITY_DN217_c0_g1_i1	chr7	HSAT2	Input	9.93273
TRINITY_DN286_c0_g1_i1	chr10	HSAT2	Input	0.581463
TRINITY_DN286_c0_g1_i1	chr16	HSAT2	Input	0.581463
TRINITY_DN286_c0_g1_i1	chr2	HSAT2	Input	0.581463
TRINITY_DN286_c0_g1_i1	chr7	HSAT2	Input	0.581463
TRINITY_DN349_c0_g1_i1	chr10	HSAT2	Input	37.9817
TRINITY_DN349_c0_g1_i1	chr7	HSAT2	Input	37.9817
TRINITY_DN354_c0_g1_i1	chr10	HSAT2	Input	27.0394
TRINITY_DN354_c0_g1_i1	chr2	HSAT2	Input	27.0394
TRINITY_DN44_c0_g1_i1	chr10	HSAT2	Input	14.2055
TRINITY_DN44_c0_g1_i1	chr16	HSAT2	Input	14.2055
TRINITY_DN44_c0_g1_i1	chr22	HSAT2	Input	14.2055
TRINITY_DN44_c0_g1_i1	chr2	HSAT2	Input	14.2055
TRINITY_DN44_c0_g1_i1	chr7	HSAT2	Input	14.2055
TRINITY_DN494_c0_g1_i1	chr16	HSAT2	Input	3.00771
TRINITY_DN494_c0_g1_i1	chr7	HSAT2	Input	3.00771
TRINITY_DN531_c0_g1_i1	chr10	HSAT2	Input	1.31606
TRINITY_DN531_c0_g1_i1	chr16	HSAT2	Input	1.31606
TRINITY_DN531_c0_g1_i1	chr22	HSAT2	Input	1.31606
TRINITY_DN531_c0_g1_i1	chr2	HSAT2	Input	1.31606
TRINITY_DN531_c0_g1_i1	chr7	HSAT2	Input	1.31606
TRINITY_DN2761_c0_g1_i1	chr1	HSAT3	EWS-FLI1	16.6977
TRINITY_DN2761_c0_g1_i1	chr21	HSAT3	EWS-FLI1	16.6977
TRINITY_DN3073_c0_g1_i1	chr10	HSAT3	EWS-FLI1	4.93605
TRINITY_DN3073_c0_g1_i1	chr21	HSAT3	EWS-FLI1	4.93605
TRINITY_DN3872_c1_g1_i1	chr10	HSAT3	EWS-FLI1	37.4195
TRINITY_DN4150_c1_g1_i1	chr10	HSAT3	EWS-FLI1	0.753557
TRINITY_DN4150_c1_g1_i1	chr17	HSAT3	EWS-FLI1	0.753557
TRINITY_DN506_c0_g1_i1	chr10	HSAT3	EWS-FLI1	0.378151
TRINITY_DN506_c0_g1_i1	chr1	HSAT3	EWS-FLI1	0.378151
TRINITY_DN506_c0_g1_i1	chr20	HSAT3	EWS-FLI1	0.378151
TRINITY_DN506_c0_g1_i1	chr21	HSAT3	EWS-FLI1	0.378151
TRINITY_DN2761_c0_g1_i1	chr1	HSAT3	EWS-FLI1	16.6977
TRINITY_DN2761_c0_g1_i1	chr21	HSAT3	EWS-FLI1	16.6977
TRINITY_DN3073_c0_g1_i1	chr10	HSAT3	EWS-FLI1	4.93605
TRINITY_DN3073_c0_g1_i1	chr21	HSAT3	EWS-FLI1	4.93605
TRINITY_DN3872_c1_g1_i1	chr10	HSAT3	EWS-FLI1	37.4195
TRINITY_DN4150_c1_g1_i1	chr10	HSAT3	EWS-FLI1	0.753557
TRINITY_DN4150_c1_g1_i1	chr17	HSAT3	EWS-FLI1	0.753557
TRINITY_DN506_c0_g1_i1	chr10	HSAT3	EWS-FLI1	0.378151
TRINITY_DN506_c0_g1_i1	chr1	HSAT3	EWS-FLI1	0.378151
TRINITY_DN506_c0_g1_i1	chr20	HSAT3	EWS-FLI1	0.378151
TRINITY_DN506_c0_g1_i1	chr21	HSAT3	EWS-FLI1	0.378151
TRINITY_DN2761_c0_g1_i1	chr10	HSAT3	EWS-FLI1	16.6977
TRINITY_DN2761_c0_g1_i1	chr4	HSAT3	EWS-FLI1	16.6977
TRINITY_DN2805_c0_g1_i1	chr10	HSAT3	EWS-FLI1	4.53004
TRINITY_DN2805_c0_g1_i1	chr4	HSAT3	EWS-FLI1	4.53004
TRINITY_DN3073_c0_g1_i1	chr2	HSAT3	EWS-FLI1	4.93605
TRINITY_DN3146_c0_g1_i1	chr2	HSAT3	EWS-FLI1	2.31958
TRINITY_DN4150_c1_g1_i1	chr16	HSAT3	EWS-FLI1	0.753557
TRINITY_DN506_c0_g1_i1	chr10	HSAT3	EWS-FLI1	0.378151
TRINITY_DN506_c0_g1_i1	chr2	HSAT3	EWS-FLI1	0.378151
TRINITY_DN506_c0_g1_i1	chr4	HSAT3	EWS-FLI1	0.378151
TRINITY_DN1828_c0_g1_i1	chr10	HSAT2	EWS-FLI1	3.59476
TRINITY_DN1828_c0_g1_i1	chr16	HSAT2	EWS-FLI1	3.59476
TRINITY_DN1828_c0_g1_i1	chr22	HSAT2	EWS-FLI1	3.59476
TRINITY_DN1828_c0_g1_i1	chr2	HSAT2	EWS-FLI1	3.59476
TRINITY_DN1828_c0_g1_i1	chr7	HSAT2	EWS-FLI1	3.59476
TRINITY_DN2761_c0_g1_i1	chr10	HSAT2	EWS-FLI1	16.6977
TRINITY_DN2761_c0_g1_i1	chr16	HSAT2	EWS-FLI1	16.6977
TRINITY_DN2761_c0_g1_i1	chr2	HSAT2	EWS-FLI1	16.6977
TRINITY_DN2761_c0_g1_i1	chr7	HSAT2	EWS-FLI1	16.6977
TRINITY_DN2886_c0_g1_i1	chr7	HSAT2	EWS-FLI1	0
TRINITY_DN2966_c0_g1_i1	chr10	HSAT2	EWS-FLI1	20.2335
TRINITY_DN2966_c0_g1_i1	chr16	HSAT2	EWS-FLI1	20.2335
TRINITY_DN2966_c0_g1_i1	chr22	HSAT2	EWS-FLI1	20.2335
TRINITY_DN2966_c0_g1_i1	chr2	HSAT2	EWS-FLI1	20.2335
TRINITY_DN2966_c0_g1_i1	chr7	HSAT2	EWS-FLI1	20.2335
TRINITY_DN3073_c0_g1_i1	chr16	HSAT2	EWS-FLI1	4.93605
TRINITY_DN3104_c0_g1_i1	chr2	HSAT2	EWS-FLI1	9.17478
TRINITY_DN3146_c0_g1_i1	chr10	HSAT2	EWS-FLI1	2.31958
TRINITY_DN3146_c0_g1_i1	chr16	HSAT2	EWS-FLI1	2.31958
TRINITY_DN3146_c0_g1_i1	chr2	HSAT2	EWS-FLI1	2.31958
TRINITY_DN3146_c0_g1_i1	chr7	HSAT2	EWS-FLI1	2.31958
TRINITY_DN3872_c0_g1_i1	chr16	HSAT2	EWS-FLI1	33.5339
TRINITY_DN3872_c0_g1_i1	chr22	HSAT2	EWS-FLI1	33.5339
TRINITY_DN3872_c1_g1_i1	chr10	HSAT2	EWS-FLI1	37.4195
TRINITY_DN3872_c1_g1_i1	chr16	HSAT2	EWS-FLI1	37.4195
TRINITY_DN4150_c0_g1_i1	chr16	HSAT2	EWS-FLI1	5.41993
TRINITY_DN4150_c0_g1_i1	chr22	HSAT2	EWS-FLI1	5.41993
TRINITY_DN4150_c0_g1_i1	chr2	HSAT2	EWS-FLI1	5.41993
TRINITY_DN4150_c0_g1_i1	chr7	HSAT2	EWS-FLI1	5.41993
TRINITY_DN4150_c1_g1_i1	chr10	HSAT2	EWS-FLI1	0.753557
TRINITY_DN4150_c1_g1_i1	chr16	HSAT2	EWS-FLI1	0.753557
TRINITY_DN4150_c1_g1_i1	chr22	HSAT2	EWS-FLI1	0.753557
TRINITY_DN4150_c1_g1_i1	chr2	HSAT2	EWS-FLI1	0.753557
TRINITY_DN4150_c1_g1_i1	chr7	HSAT2	EWS-FLI1	0.753557
TRINITY_DN431_c0_g1_i1	chr10	HSAT2	EWS-FLI1	9.65753
TRINITY_DN431_c0_g1_i1	chr16	HSAT2	EWS-FLI1	9.65753
TRINITY_DN431_c0_g1_i1	chr2	HSAT2	EWS-FLI1	9.65753
TRINITY_DN431_c0_g1_i1	chr7	HSAT2	EWS-FLI1	9.65753
TRINITY_DN449_c0_g1_i1	chr16	HSAT2	EWS-FLI1	7.19988
TRINITY_DN449_c0_g1_i1	chr2	HSAT2	EWS-FLI1	7.19988
TRINITY_DN449_c0_g1_i1	chr7	HSAT2	EWS-FLI1	7.19988
Fig. 4C: Identification of EWS- FLI1 binding motifs within pericentromeric regions by alignment to the 24-mer HSAT2,3 motif libraries
Motif	Id	Identity	Qlength	Slength	Match	e.value
HSat2A1	TRINITY_DN217_c0_g1_i1	91.667	24	220	24	4.38e-05
HSat2A1	TRINITY_DN349_c0_g1_i1	95	24	356	20	0.000158
HSat2A1	TRINITY_DN349_c0_g1_i1	90	24	356	20	0.007
HSat2A1	TRINITY_DN37_c2_g1_i1	94.444	24	363	18	0.002
HSat2A1	TRINITY_DN494_c0_g1_i1	90.476	24	519	21	0.002
HSat2A1	TRINITY_DN494_c0_g1_i1	90.476	24	519	21	0.002
HSat2A1	TRINITY_DN286_c0_g1_i1	90	24	205	20	0.007
HSat2A1	TRINITY_DN44_c0_g1_i1	90	24	366	20	0.007
HSat2A1	TRINITY_DN44_c0_g1_i1	86.957	24	366	23	0.007
HSat2A1	TRINITY_DN44_c0_g1_i1	90	24	366	20	0.007
HSat2A1	TRINITY_DN44_c0_g1_i1	90	24	366	20	0.007
HSat2A1	TRINITY_DN354_c0_g1_i1	86.957	24	203	23	0.007
HSat2A2	TRINITY_DN349_c0_g1_i1	100	24	356	24	2.02e-08
HSat2A2	TRINITY_DN349_c0_g1_i1	95.238	24	356	21	4.38e-05
HSat2A2	TRINITY_DN349_c0_g1_i1	100	24	356	16	0.000567
HSat2A2	TRINITY_DN349_c0_g1_i1	90.476	24	356	21	0.002
HSat2A2	TRINITY_DN349_c0_g1_i1	90.476	24	356	21	0.002
HSat2A2	TRINITY_DN217_c0_g1_i1	95.833	24	220	24	9.41e-07
HSat2A2	TRINITY_DN217_c0_g1_i1	95.238	24	220	21	4.38e-05
HSat2A2	TRINITY_DN217_c0_g1_i1	90.476	24	220	21	0.002
HSat2A2	TRINITY_DN44_c0_g1_i1	100	24	366	21	9.41e-07
HSat2A2	TRINITY_DN44_c0_g1_i1	95.238	24	366	21	4.38e-05
HSat2A2	TRINITY_DN44_c0_g1_i1	91.667	24	366	24	4.38e-05
HSat2A2	TRINITY_DN44_c0_g1_i1	95.238	24	366	21	4.38e-05
HSat2A2	TRINITY_DN44_c0_g1_i1	95.238	24	366	21	4.38e-05
HSat2A2	TRINITY_DN44_c0_g1_i1	95	24	366	20	0.000158
HSat2A2	TRINITY_DN44_c0_g1_i1	100	24	366	15	0.002
HSat2A2	TRINITY_DN44_c0_g1_i1	90.476	24	366	21	0.002
HSat2A2	TRINITY_DN44_c0_g1_i1	90.476	24	366	21	0.002
HSat2A2	TRINITY_DN112_c0_g1_i1	95.833	24	222	24	9.41e-07
HSat2A2	TRINITY_DN112_c0_g1_i1	95.652	24	222	23	3.39e-06
HSat2A2	TRINITY_DN112_c0_g1_i1	95.455	24	222	22	1.22e-05
HSat2A2	TRINITY_DN112_c0_g1_i1	90.476	24	222	21	0.002
HSat2A2	TRINITY_DN44_c1_g1_i1	91.667	24	204	24	4.38e-05
HSat2A2	TRINITY_DN44_c1_g1_i1	91.667	24	204	24	4.38e-05
HSat2A2	TRINITY_DN44_c1_g1_i1	94.444	24	204	18	0.002
HSat2A2	TRINITY_DN494_c0_g1_i1	91.667	24	519	24	4.38e-05
HSat2A2	TRINITY_DN494_c0_g1_i1	100	24	519	18	4.38e-05
HSat2A2	TRINITY_DN494_c0_g1_i1	91.667	24	519	24	4.38e-05
HSat2A2	TRINITY_DN494_c0_g1_i1	100	24	519	18	4.38e-05
HSat2A2	TRINITY_DN494_c0_g1_i1	94.444	24	519	18	0.007
HSat2A2	TRINITY_DN494_c0_g1_i1	94.118	24	519	17	0.007
HSat2A2	TRINITY_DN494_c0_g1_i1	94.444	24	519	18	0.007
HSat2A2	TRINITY_DN494_c0_g1_i1	94.118	24	519	17	0.007
HSat2A2	TRINITY_DN286_c0_g1_i1	91.304	24	205	23	0.000158
HSat2A2	TRINITY_DN39_c0_g1_i1	94.444	24	251	18	0.002
HSat2A2	TRINITY_DN37_c1_g1_i1	100	24	318	15	0.002
HSat2A2	TRINITY_DN37_c1_g1_i1	94.444	24	318	18	0.002
HSat2A2	TRINITY_DN37_c1_g1_i1	100	24	318	15	0.002
HSat2A2	TRINITY_DN37_c1_g1_i1	94.118	24	318	17	0.007
HSat2A2	TRINITY_DN357_c0_g1_i1	94.444	24	411	18	0.002
HSat2A2	TRINITY_DN357_c0_g1_i1	94.444	24	411	18	0.002
HSat2A2	TRINITY_DN354_c0_g1_i1	90.476	24	203	21	0.002
HSat2A2	TRINITY_DN516_c0_g1_i1	94.444	24	250	18	0.002
HSat2A2	TRINITY_DN111_c0_g1_i1	87.5	24	209	24	0.002
HSat2B	TRINITY_DN349_c0_g1_i1	100	24	356	21	9.41e-07
HSat2B	TRINITY_DN349_c0_g1_i1	91.667	24	356	24	4.38e-05
HSat2B	TRINITY_DN349_c0_g1_i1	94.737	24	356	19	0.000567
HSat2B	TRINITY_DN349_c0_g1_i1	94.737	24	356	19	0.000567
HSat2B	TRINITY_DN349_c0_g1_i1	90.909	24	356	22	0.000567
HSat2B	TRINITY_DN349_c0_g1_i1	87.5	24	356	24	0.002
HSat2B	TRINITY_DN531_c0_g1_i1	95.833	24	226	24	9.41e-07
HSat2B	TRINITY_DN531_c0_g1_i1	100	24	226	18	4.38e-05
HSat2B	TRINITY_DN531_c0_g1_i1	94.444	24	226	18	0.002
HSat2B	TRINITY_DN44_c1_g1_i1	95.652	24	204	23	3.39e-06
HSat2B	TRINITY_DN44_c1_g1_i1	91.667	24	204	24	4.38e-05
HSat2B	TRINITY_DN44_c0_g1_i1	100	24	366	19	1.22e-05
HSat2B	TRINITY_DN44_c0_g1_i1	91.667	24	366	24	4.38e-05
HSat2B	TRINITY_DN44_c0_g1_i1	91.667	24	366	24	4.38e-05
HSat2B	TRINITY_DN44_c0_g1_i1	94.737	24	366	19	0.000567
HSat2B	TRINITY_DN44_c0_g1_i1	100	24	366	16	0.000567
HSat2B	TRINITY_DN44_c0_g1_i1	88.889	24	366	27	0.000567
HSat2B	TRINITY_DN44_c0_g1_i1	87.5	24	366	24	0.002
HSat2B	TRINITY_DN44_c0_g1_i1	87.5	24	366	24	0.002
HSat2B	TRINITY_DN44_c0_g1_i1	86.957	24	366	23	0.007
HSat2B	TRINITY_DN112_c0_g1_i1	100	24	222	19	1.22e-05
HSat2B	TRINITY_DN112_c0_g1_i1	90.476	24	222	21	0.002
HSat2B	TRINITY_DN217_c0_g1_i1	94.737	24	220	19	0.000567
HSat2B	TRINITY_DN357_c0_g1_i1	88.462	24	411	26	0.000567
HSat2B	TRINITY_DN354_c0_g1_i1	100	24	203	16	0.000567
HSat2B	TRINITY_DN354_c0_g1_i1	94.737	24	203	19	0.000567
HSat2B	TRINITY_DN354_c0_g1_i1	100	24	203	16	0.000567
HSat2B	TRINITY_DN354_c0_g1_i1	100	24	203	14	0.007
HSat2B	TRINITY_DN354_c0_g1_i1	94.118	24	203	17	0.007
HSat2B	TRINITY_DN111_c0_g1_i1	100	24	209	16	0.000567
HSat2B	TRINITY_DN286_c0_g1_i1	87.5	24	205	24	0.002
HSat2B	TRINITY_DN494_c0_g1_i1	94.444	24	519	18	0.002
HSat2B	TRINITY_DN494_c0_g1_i1	94.444	24	519	18	0.002
HSat2B	TRINITY_DN494_c0_g1_i1	86.957	24	519	23	0.007
HSat2B	TRINITY_DN494_c0_g1_i1	86.957	24	519	23	0.007
HSat3A1	TRINITY_DN494_c0_g1_i1	100	24	519	21	9.41e-07
HSat3A1	TRINITY_DN494_c0_g1_i1	100	24	519	21	9.41e-07
HSat3A1	TRINITY_DN494_c0_g1_i1	90.476	24	519	21	0.002
HSat3A1	TRINITY_DN494_c0_g1_i1	90.476	24	519	21	0.002
HSat3A1	TRINITY_DN39_c0_g1_i1	95.652	24	251	23	3.39e-06
HSat3A1	TRINITY_DN39_c0_g1_i1	100	24	251	16	0.000567
HSat3A1	TRINITY_DN39_c0_g1_i1	94.444	24	251	18	0.002
HSat3A1	TRINITY_DN39_c0_g1_i1	90.476	24	251	21	0.002
HSat3A1	TRINITY_DN39_c0_g1_i1	94.444	24	251	18	0.002
HSat3A1	TRINITY_DN39_c0_g1_i1	94.444	24	251	18	0.002
HSat3A1	TRINITY_DN39_c0_g1_i1	94.444	24	251	18	0.002
HSat3A1	TRINITY_DN39_c0_g1_i1	94.118	24	251	17	0.007
HSat3A1	TRINITY_DN37_c1_g1_i1	100	24	318	20	3.39e-06
HSat3A1	TRINITY_DN37_c1_g1_i1	95.238	24	318	21	4.38e-05
HSat3A1	TRINITY_DN37_c1_g1_i1	95	24	318	20	0.000158
HSat3A1	TRINITY_DN37_c1_g1_i1	95	24	318	20	0.000158
HSat3A1	TRINITY_DN37_c1_g1_i1	91.304	24	318	23	0.000158
HSat3A1	TRINITY_DN37_c1_g1_i1	94.737	24	318	19	0.000567
HSat3A1	TRINITY_DN37_c1_g1_i1	90.476	24	318	21	0.002
HSat3A1	TRINITY_DN37_c1_g1_i1	94.444	24	318	18	0.002
HSat3A1	TRINITY_DN37_c1_g1_i1	90.476	24	318	21	0.002
HSat3A1	TRINITY_DN37_c1_g1_i1	94.444	24	318	18	0.002
HSat3A1	TRINITY_DN37_c1_g1_i1	94.118	24	318	17	0.007
HSat3A1	TRINITY_DN37_c1_g1_i1	90	24	318	20	0.007
HSat3A1	TRINITY_DN516_c0_g1_i1	95.652	24	250	23	3.39e-06
HSat3A1	TRINITY_DN516_c0_g1_i1	100	24	250	19	1.22e-05
HSat3A1	TRINITY_DN516_c0_g1_i1	100	24	250	19	1.22e-05
HSat3A1	TRINITY_DN516_c0_g1_i1	100	24	250	18	4.38e-05
HSat3A1	TRINITY_DN516_c0_g1_i1	95.238	24	250	21	4.38e-05
HSat3A1	TRINITY_DN516_c0_g1_i1	100	24	250	17	0.000158
HSat3A1	TRINITY_DN516_c0_g1_i1	94.737	24	250	19	0.000567
HSat3A1	TRINITY_DN516_c0_g1_i1	94.737	24	250	19	0.000567
HSat3A1	TRINITY_DN516_c0_g1_i1	94.737	24	250	19	0.000567
HSat3A1	TRINITY_DN516_c0_g1_i1	94.737	24	250	19	0.000567
HSat3A1	TRINITY_DN516_c0_g1_i1	94.444	24	250	18	0.002
HSat3A1	TRINITY_DN516_c0_g1_i1	94.444	24	250	18	0.002
HSat3A1	TRINITY_DN516_c0_g1_i1	94.118	24	250	17	0.007
HSat3A1	TRINITY_DN37_c2_g1_i1	100	24	363	19	1.22e-05
HSat3A1	TRINITY_DN37_c2_g1_i1	100	24	363	19	1.22e-05
HSat3A1	TRINITY_DN37_c2_g1_i1	100	24	363	19	1.22e-05
HSat3A1	TRINITY_DN37_c2_g1_i1	100	24	363	18	4.38e-05
HSat3A1	TRINITY_DN37_c2_g1_i1	95.238	24	363	21	4.38e-05
HSat3A1	TRINITY_DN37_c2_g1_i1	95.238	24	363	21	4.38e-05
HSat3A1	TRINITY_DN37_c2_g1_i1	95.238	24	363	21	0.000158
HSat3A1	TRINITY_DN37_c2_g1_i1	95	24	363	20	0.000158
HSat3A1	TRINITY_DN37_c2_g1_i1	94.737	24	363	19	0.000567
HSat3A1	TRINITY_DN37_c2_g1_i1	94.737	24	363	19	0.000567
HSat3A1	TRINITY_DN37_c2_g1_i1	94.737	24	363	19	0.000567
HSat3A1	TRINITY_DN37_c2_g1_i1	94.737	24	363	19	0.000567
HSat3A1	TRINITY_DN37_c2_g1_i1	94.737	24	363	19	0.000567
HSat3A1	TRINITY_DN37_c2_g1_i1	100	24	363	16	0.000567
HSat3A1	TRINITY_DN37_c2_g1_i1	94.737	24	363	19	0.000567
HSat3A1	TRINITY_DN37_c2_g1_i1	100	24	363	15	0.002
HSat3A1	TRINITY_DN37_c2_g1_i1	94.444	24	363	18	0.002
HSat3A1	TRINITY_DN37_c2_g1_i1	94.444	24	363	18	0.002
HSat3A1	TRINITY_DN37_c2_g1_i1	90.476	24	363	21	0.002
HSat3A1	TRINITY_DN37_c2_g1_i1	90.476	24	363	21	0.002
HSat3A1	TRINITY_DN37_c2_g1_i1	94.444	24	363	18	0.002
HSat3A1	TRINITY_DN37_c2_g1_i1	94.444	24	363	18	0.002
HSat3A1	TRINITY_DN37_c2_g1_i1	100	24	363	15	0.002
HSat3A1	TRINITY_DN37_c2_g1_i1	86.957	24	363	23	0.007
HSat3A1	TRINITY_DN37_c2_g1_i1	94.118	24	363	17	0.007
HSat3A1	TRINITY_DN37_c2_g1_i1	100	24	363	14	0.007
HSat3A1	TRINITY_DN77_c0_g1_i1	95.652	24	215	23	1.22e-05
HSat3A1	TRINITY_DN77_c0_g1_i1	100	24	215	17	0.000158
HSat3A1	TRINITY_DN77_c0_g1_i1	94.737	24	215	19	0.000567
HSat3A1	TRINITY_DN77_c0_g1_i1	94.737	24	215	19	0.000567
HSat3A1	TRINITY_DN77_c0_g1_i1	90.476	24	215	21	0.002
HSat3A1	TRINITY_DN77_c0_g1_i1	94.444	24	215	18	0.002
HSat3A1	TRINITY_DN77_c0_g1_i1	94.118	24	215	17	0.007
HSat3A1	TRINITY_DN77_c0_g1_i1	94.118	24	215	17	0.007
HSat3A1	TRINITY_DN77_c0_g1_i1	90	24	215	20	0.007
HSat3A1	TRINITY_DN77_c0_g1_i1	94.118	24	215	17	0.007
HSat3A1	TRINITY_DN44_c0_g1_i1	95.238	24	366	21	4.38e-05
HSat3A1	TRINITY_DN44_c0_g1_i1	95.238	24	366	21	4.38e-05
HSat3A1	TRINITY_DN44_c0_g1_i1	90.909	24	366	22	0.000567
HSat3A1	TRINITY_DN44_c1_g1_i1	95.238	24	204	21	4.38e-05
HSat3A1	TRINITY_DN349_c0_g1_i1	100	24	356	18	4.38e-05
HSat3A1	TRINITY_DN349_c0_g1_i1	100	24	356	18	4.38e-05
HSat3A1	TRINITY_DN349_c0_g1_i1	95	24	356	20	0.000158
HSat3A1	TRINITY_DN349_c0_g1_i1	95	24	356	20	0.000158
HSat3A1	TRINITY_DN357_c0_g1_i1	95.238	24	411	21	4.38e-05
HSat3A1	TRINITY_DN357_c0_g1_i1	94.737	24	411	19	0.000567
HSat3A1	TRINITY_DN357_c0_g1_i1	94.444	24	411	18	0.002
HSat3A1	TRINITY_DN357_c0_g1_i1	90.476	24	411	21	0.002
HSat3A1	TRINITY_DN357_c0_g1_i1	90.476	24	411	21	0.002
HSat3A1	TRINITY_DN357_c0_g1_i1	90.476	24	411	21	0.002
HSat3A1	TRINITY_DN357_c0_g1_i1	90	24	411	20	0.007
HSat3A1	TRINITY_DN357_c0_g1_i1	90	24	411	20	0.007
HSat3A1	TRINITY_DN357_c0_g1_i1	94.118	24	411	17	0.007
HSat3A1	TRINITY_DN286_c0_g1_i1	94.444	24	205	18	0.002
HSat3A1	TRINITY_DN217_c0_g1_i1	94.444	24	220	18	0.002
HSat3A1	TRINITY_DN112_c0_g1_i1	94.118	24	222	17	0.007
HSat3A2	TRINITY_DN37_c2_g1_i1	100	24	363	24	2.02e-08
HSat3A2	TRINITY_DN37_c2_g1_i1	95.833	24	363	24	9.41e-07
HSat3A2	TRINITY_DN37_c2_g1_i1	95.455	24	363	22	1.22e-05
HSat3A2	TRINITY_DN37_c2_g1_i1	95.238	24	363	21	4.38e-05
HSat3A2	TRINITY_DN37_c2_g1_i1	90.909	24	363	22	0.000567
HSat3A2	TRINITY_DN37_c2_g1_i1	90.909	24	363	22	0.000567
HSat3A2	TRINITY_DN37_c2_g1_i1	90.909	24	363	22	0.000567
HSat3A2	TRINITY_DN37_c2_g1_i1	90.909	24	363	22	0.000567
HSat3A2	TRINITY_DN37_c2_g1_i1	90.476	24	363	21	0.002
HSat3A2	TRINITY_DN37_c2_g1_i1	94.118	24	363	17	0.007
HSat3A2	TRINITY_DN37_c1_g1_i1	95.455	24	318	22	1.22e-05
HSat3A2	TRINITY_DN37_c1_g1_i1	90.909	24	318	22	0.000567
HSat3A2	TRINITY_DN37_c1_g1_i1	90.909	24	318	22	0.000567
HSat3A2	TRINITY_DN37_c1_g1_i1	90.909	24	318	22	0.000567
HSat3A2	TRINITY_DN37_c1_g1_i1	90.909	24	318	22	0.000567
HSat3A2	TRINITY_DN37_c1_g1_i1	90	24	318	20	0.007
HSat3A2	TRINITY_DN77_c0_g1_i1	95.455	24	215	22	1.22e-05
HSat3A2	TRINITY_DN77_c0_g1_i1	90.909	24	215	22	0.000567
HSat3A2	TRINITY_DN77_c0_g1_i1	90.476	24	215	21	0.002
HSat3A2	TRINITY_DN77_c0_g1_i1	90	24	215	20	0.007
HSat3A2	TRINITY_DN357_c0_g1_i1	95.455	24	411	22	1.22e-05
HSat3A2	TRINITY_DN357_c0_g1_i1	95.455	24	411	22	1.22e-05
HSat3A2	TRINITY_DN357_c0_g1_i1	94.444	24	411	18	0.002
HSat3A2	TRINITY_DN217_c0_g1_i1	94.737	24	220	19	0.000567
HSat3A2	TRINITY_DN39_c0_g1_i1	90.909	24	251	22	0.000567
HSat3A2	TRINITY_DN39_c0_g1_i1	90.909	24	251	22	0.000567
HSat3A2	TRINITY_DN39_c0_g1_i1	90	24	251	20	0.007
HSat3A2	TRINITY_DN44_c0_g1_i1	94.737	24	366	19	0.000567
HSat3A2	TRINITY_DN44_c0_g1_i1	94.737	24	366	19	0.000567
HSat3A2	TRINITY_DN44_c0_g1_i1	94.737	24	366	19	0.000567
HSat3A2	TRINITY_DN44_c0_g1_i1	90.476	24	366	21	0.002
HSat3A2	TRINITY_DN44_c0_g1_i1	94.444	24	366	18	0.002
HSat3A2	TRINITY_DN494_c0_g1_i1	94.737	24	519	19	0.000567
HSat3A2	TRINITY_DN494_c0_g1_i1	94.737	24	519	19	0.000567
HSat3A2	TRINITY_DN349_c0_g1_i1	94.737	24	356	19	0.000567
HSat3A2	TRINITY_DN349_c0_g1_i1	90.909	24	356	22	0.002
HSat3A2	TRINITY_DN516_c0_g1_i1	90.909	24	250	22	0.000567
HSat3A2	TRINITY_DN516_c0_g1_i1	90.909	24	250	22	0.000567
HSat3A2	TRINITY_DN516_c0_g1_i1	90.909	24	250	22	0.000567
HSat3A2	TRINITY_DN516_c0_g1_i1	90	24	250	20	0.007
HSat3A2	TRINITY_DN516_c0_g1_i1	90	24	250	20	0.007
HSat3A2	TRINITY_DN112_c0_g1_i1	94.737	24	222	19	0.000567
HSat3A2	TRINITY_DN286_c0_g1_i1	94.118	24	205	17	0.007
HSat3A3	TRINITY_DN77_c0_g1_i1	95.455	24	215	22	1.22e-05
HSat3A4	TRINITY_DN37_c2_g1_i1	95.652	24	363	23	3.39e-06
HSat3A4	TRINITY_DN37_c2_g1_i1	91.304	24	363	23	0.000158
HSat3A4	TRINITY_DN37_c2_g1_i1	91.304	24	363	23	0.000158
HSat3A4	TRINITY_DN37_c2_g1_i1	91.304	24	363	23	0.000158
HSat3A4	TRINITY_DN37_c2_g1_i1	90.909	24	363	22	0.000567
HSat3A4	TRINITY_DN37_c2_g1_i1	87.5	24	363	24	0.002
HSat3A4	TRINITY_DN37_c2_g1_i1	90.476	24	363	21	0.002
HSat3A4	TRINITY_DN37_c2_g1_i1	90	24	363	20	0.007
HSat3A4	TRINITY_DN37_c2_g1_i1	86.957	24	363	23	0.007
HSat3A4	TRINITY_DN37_c2_g1_i1	86.957	24	363	23	0.007
HSat3A4	TRINITY_DN37_c2_g1_i1	86.957	24	363	23	0.007
HSat3A4	TRINITY_DN37_c2_g1_i1	86.957	24	363	23	0.007
HSat3A4	TRINITY_DN357_c0_g1_i1	91.667	24	411	24	4.38e-05
HSat3A4	TRINITY_DN357_c0_g1_i1	87.5	24	411	24	0.002
HSat3A4	TRINITY_DN357_c0_g1_i1	90.476	24	411	21	0.002
HSat3A4	TRINITY_DN357_c0_g1_i1	86.957	24	411	23	0.007
HSat3A4	TRINITY_DN357_c0_g1_i1	86.957	24	411	23	0.007
HSat3A4	TRINITY_DN37_c1_g1_i1	91.304	24	318	23	0.000158
HSat3A4	TRINITY_DN37_c1_g1_i1	87.5	24	318	24	0.002
HSat3A4	TRINITY_DN37_c1_g1_i1	86.957	24	318	23	0.007
HSat3A4	TRINITY_DN37_c1_g1_i1	86.957	24	318	23	0.007
HSat3A4	TRINITY_DN516_c0_g1_i1	91.304	24	250	23	0.000158
HSat3A4	TRINITY_DN516_c0_g1_i1	90.909	24	250	22	0.000567
HSat3A4	TRINITY_DN516_c0_g1_i1	90.476	24	250	21	0.002
HSat3A4	TRINITY_DN516_c0_g1_i1	86.957	24	250	23	0.007
HSat3A4	TRINITY_DN516_c0_g1_i1	86.957	24	250	23	0.007
HSat3A4	TRINITY_DN516_c0_g1_i1	86.957	24	250	23	0.007
HSat3A4	TRINITY_DN77_c0_g1_i1	90.476	24	215	21	0.002
HSat3A4	TRINITY_DN77_c0_g1_i1	86.957	24	215	23	0.007
HSat3A4	TRINITY_DN77_c0_g1_i1	86.957	24	215	23	0.007
HSat3A4	TRINITY_DN77_c0_g1_i1	86.957	24	215	23	0.007
HSat3A5	TRINITY_DN37_c1_g1_i1	91.304	24	318	23	0.000158
HSat3A5	TRINITY_DN494_c0_g1_i1	91.304	24	519	23	0.000567
HSat3A5	TRINITY_DN494_c0_g1_i1	91.304	24	519	23	0.000567
HSat3A5	TRINITY_DN349_c0_g1_i1	100	24	356	16	0.000567
HSat3A5	TRINITY_DN37_c2_g1_i1	100	24	363	15	0.002
HSat3A5	TRINITY_DN37_c2_g1_i1	100	24	363	15	0.002
HSat3A5	TRINITY_DN77_c0_g1_i1	90.476	24	215	21	0.002
HSat3A5	TRINITY_DN516_c0_g1_i1	100	24	250	15	0.002
HSat3A5	TRINITY_DN516_c0_g1_i1	100	24	250	15	0.002
HSat3A5	TRINITY_DN39_c0_g1_i1	100	24	251	14	0.007
HSat3A5	TRINITY_DN44_c0_g1_i1	87.5	24	366	24	0.007
HSat3A5	TRINITY_DN44_c0_g1_i1	90.476	24	366	21	0.007
HSat3A5	TRINITY_DN357_c0_g1_i1	86.957	24	411	23	0.007
HSat3A5	TRINITY_DN357_c0_g1_i1	100	24	411	14	0.007
HSat3A5	TRINITY_DN111_c0_g1_i1	87.5	24	209	24	0.007
HSat3A6	TRINITY_DN37_c2_g1_i1	95	24	363	20	0.000158
HSat3A6	TRINITY_DN37_c2_g1_i1	95	24	363	20	0.000158
HSat3A6	TRINITY_DN37_c2_g1_i1	90.476	24	363	21	0.002
HSat3A6	TRINITY_DN37_c2_g1_i1	90	24	363	20	0.007
HSat3A6	TRINITY_DN37_c2_g1_i1	94.118	24	363	17	0.007
HSat3A6	TRINITY_DN37_c2_g1_i1	90	24	363	20	0.007
HSat3A6	TRINITY_DN39_c0_g1_i1	94.737	24	251	19	0.000567
HSat3A6	TRINITY_DN516_c0_g1_i1	87.5	24	250	24	0.002
HSat3A6	TRINITY_DN516_c0_g1_i1	90	24	250	20	0.007
HSat3A6	TRINITY_DN516_c0_g1_i1	90	24	250	20	0.007
HSat3A6	TRINITY_DN516_c0_g1_i1	90	24	250	20	0.007
HSat3A6	TRINITY_DN37_c1_g1_i1	90	24	318	20	0.007
HSat3A6	TRINITY_DN494_c0_g1_i1	90.476	24	519	21	0.007
HSat3A6	TRINITY_DN494_c0_g1_i1	90.476	24	519	21	0.007
HSat3A6	TRINITY_DN349_c0_g1_i1	94.118	24	356	17	0.007
HSat3A6	TRINITY_DN111_c0_g1_i1	94.118	24	209	17	0.007
HSat3B1	TRINITY_DN37_c2_g1_i1	95	24	363	20	0.000158
HSat3B1	TRINITY_DN77_c0_g1_i1	90	24	215	20	0.007
HSat3B1	TRINITY_DN516_c0_g1_i1	90	24	250	20	0.007
HSat3B1	TRINITY_DN516_c0_g1_i1	90	24	250	20	0.007
HSat3B2	TRINITY_DN37_c1_g1_i1	91.667	24	318	24	4.38e-05
HSat3B2	TRINITY_DN37_c1_g1_i1	100	24	318	14	0.007
HSat3B2	TRINITY_DN37_c1_g1_i1	94.118	24	318	17	0.007
HSat3B2	TRINITY_DN111_c0_g1_i1	100	24	209	17	0.000158
HSat3B2	TRINITY_DN111_c0_g1_i1	100	24	209	16	0.000567
HSat3B2	TRINITY_DN37_c2_g1_i1	94.737	24	363	19	0.000567
HSat3B2	TRINITY_DN37_c2_g1_i1	90	24	363	20	0.007
HSat3B2	TRINITY_DN37_c2_g1_i1	94.118	24	363	17	0.007
HSat3B2	TRINITY_DN39_c0_g1_i1	100	24	251	15	0.002
HSat3B2	TRINITY_DN39_c0_g1_i1	90	24	251	20	0.007
HSat3B2	TRINITY_DN39_c0_g1_i1	94.118	24	251	17	0.007
HSat3B2	TRINITY_DN39_c0_g1_i1	100	24	251	14	0.007
HSat3B2	TRINITY_DN44_c0_g1_i1	100	24	366	14	0.007
HSat3B2	TRINITY_DN44_c0_g1_i1	94.118	24	366	17	0.007
HSat3B2	TRINITY_DN77_c0_g1_i1	90	24	215	20	0.007
HSat3B2	TRINITY_DN77_c0_g1_i1	94.118	24	215	17	0.007
HSat3B2	TRINITY_DN516_c0_g1_i1	90	24	250	20	0.007
HSat3B2	TRINITY_DN516_c0_g1_i1	94.118	24	250	17	0.007
HSat3B3	TRINITY_DN77_c0_g1_i1	91.667	24	215	24	4.38e-05
HSat3B3	TRINITY_DN37_c1_g1_i1	91.304	24	318	23	0.000158
HSat3B3	TRINITY_DN37_c1_g1_i1	86.957	24	318	23	0.007
HSat3B3	TRINITY_DN37_c2_g1_i1	87.5	24	363	24	0.002
HSat3B3	TRINITY_DN37_c2_g1_i1	87.5	24	363	24	0.002
HSat3B3	TRINITY_DN37_c2_g1_i1	100	24	363	14	0.007
HSat3B3	TRINITY_DN111_c0_g1_i1	94.444	24	209	18	0.002
HSat3B3	TRINITY_DN354_c0_g1_i1	94.118	24	203	17	0.007
HSat3B3	TRINITY_DN516_c0_g1_i1	100	24	250	14	0.007
HSat3B4	TRINITY_DN37_c2_g1_i1	100	24	363	15	0.002
HSat3B4	TRINITY_DN37_c2_g1_i1	100	24	363	15	0.002
HSat3B4	TRINITY_DN77_c0_g1_i1	100	24	215	15	0.002
HSat3B5	TRINITY_DN37_c2_g1_i1	95.652	24	363	23	3.39e-06
HSat3B5	TRINITY_DN37_c2_g1_i1	95.455	24	363	22	1.22e-05
HSat3B5	TRINITY_DN37_c2_g1_i1	95.238	24	363	21	4.38e-05
HSat3B5	TRINITY_DN37_c2_g1_i1	95	24	363	20	0.000158
HSat3B5	TRINITY_DN37_c2_g1_i1	91.304	24	363	23	0.000158
HSat3B5	TRINITY_DN37_c2_g1_i1	90.909	24	363	22	0.000567
HSat3B5	TRINITY_DN37_c2_g1_i1	90.909	24	363	22	0.000567
HSat3B5	TRINITY_DN37_c2_g1_i1	90.909	24	363	22	0.000567
HSat3B5	TRINITY_DN37_c2_g1_i1	90.909	24	363	22	0.000567
HSat3B5	TRINITY_DN37_c2_g1_i1	91.304	24	363	23	0.000567
HSat3B5	TRINITY_DN37_c2_g1_i1	94.737	24	363	19	0.000567
HSat3B5	TRINITY_DN37_c2_g1_i1	90.909	24	363	22	0.000567
HSat3B5	TRINITY_DN37_c2_g1_i1	94.737	24	363	19	0.000567
HSat3B5	TRINITY_DN37_c2_g1_i1	94.444	24	363	18	0.002
HSat3B5	TRINITY_DN37_c2_g1_i1	94.444	24	363	18	0.002
HSat3B5	TRINITY_DN37_c2_g1_i1	100	24	363	15	0.002
HSat3B5	TRINITY_DN37_c2_g1_i1	90.476	24	363	21	0.002
HSat3B5	TRINITY_DN37_c2_g1_i1	100	24	363	14	0.007
HSat3B5	TRINITY_DN37_c2_g1_i1	86.957	24	363	23	0.007
HSat3B5	TRINITY_DN37_c2_g1_i1	86.957	24	363	23	0.007
HSat3B5	TRINITY_DN37_c2_g1_i1	86.957	24	363	23	0.007
HSat3B5	TRINITY_DN77_c0_g1_i1	95.652	24	215	23	3.39e-06
HSat3B5	TRINITY_DN77_c0_g1_i1	95.455	24	215	22	1.22e-05
HSat3B5	TRINITY_DN77_c0_g1_i1	91.304	24	215	23	0.000567
HSat3B5	TRINITY_DN77_c0_g1_i1	90.909	24	215	22	0.000567
HSat3B5	TRINITY_DN77_c0_g1_i1	90.476	24	215	21	0.002
HSat3B5	TRINITY_DN77_c0_g1_i1	90.476	24	215	21	0.002
HSat3B5	TRINITY_DN77_c0_g1_i1	86.957	24	215	23	0.007
HSat3B5	TRINITY_DN77_c0_g1_i1	90	24	215	20	0.007
HSat3B5	TRINITY_DN516_c0_g1_i1	95.652	24	250	23	3.39e-06
HSat3B5	TRINITY_DN516_c0_g1_i1	95.455	24	250	22	1.22e-05
HSat3B5	TRINITY_DN516_c0_g1_i1	91.304	24	250	23	0.000158
HSat3B5	TRINITY_DN516_c0_g1_i1	90.909	24	250	22	0.000567
HSat3B5	TRINITY_DN516_c0_g1_i1	94.737	24	250	19	0.000567
HSat3B5	TRINITY_DN516_c0_g1_i1	90.476	24	250	21	0.002
HSat3B5	TRINITY_DN516_c0_g1_i1	90.476	24	250	21	0.002
HSat3B5	TRINITY_DN516_c0_g1_i1	100	24	250	14	0.007
HSat3B5	TRINITY_DN516_c0_g1_i1	100	24	250	14	0.007
HSat3B5	TRINITY_DN37_c1_g1_i1	91.667	24	318	24	4.38e-05
HSat3B5	TRINITY_DN37_c1_g1_i1	91.304	24	318	23	0.000158
HSat3B5	TRINITY_DN37_c1_g1_i1	90.909	24	318	22	0.000567
HSat3B5	TRINITY_DN37_c1_g1_i1	94.737	24	318	19	0.000567
HSat3B5	TRINITY_DN37_c1_g1_i1	90.909	24	318	22	0.000567
HSat3B5	TRINITY_DN37_c1_g1_i1	87.5	24	318	24	0.002
HSat3B5	TRINITY_DN37_c1_g1_i1	90.476	24	318	21	0.002
HSat3B5	TRINITY_DN37_c1_g1_i1	90.476	24	318	21	0.002
HSat3B5	TRINITY_DN37_c1_g1_i1	90	24	318	20	0.007
HSat3B5	TRINITY_DN37_c1_g1_i1	86.957	24	318	23	0.007
HSat3B5	TRINITY_DN37_c1_g1_i1	86.957	24	318	23	0.007
HSat3B5	TRINITY_DN37_c1_g1_i1	86.957	24	318	23	0.007
HSat3B5	TRINITY_DN494_c0_g1_i1	95	24	519	20	0.000158
HSat3B5	TRINITY_DN494_c0_g1_i1	95	24	519	20	0.000158
HSat3B5	TRINITY_DN494_c0_g1_i1	94.118	24	519	17	0.007
HSat3B5	TRINITY_DN494_c0_g1_i1	94.118	24	519	17	0.007
Fig. 4E: satellite RNA expression in HeLa cells, RPM
RNA	Vector control, 72h	24hr	48hr	72hr
ACRO1	0.864037	0.560754	0.538877	0.954113
ALR	52.0695	42.6398	45.7869	53.3923
BSR/Beta	61.445	40.0104	44.7702	44.1725
CER	32.0935	18.5965	22.9714	23.1649
HSAT2	5.55063	5.96242	5.88812	12.0839
HSAT3	40.8259	37.1352	37.5132	58.2629
LSAU	0.693671	0.259637	0.502239	1.00961
MSR1	24.8716	14.2212	17.4315	25.7924
SATR1	30.0689	17.8656	17.9168	20.2104
SATR2	14.6056	9.99547	10.3887	9.27925
SST1	15.1536	7.07364	10.776	12.5433
SUBTEL_sa	1.41465	0.539471	0.976741	1.21975
Fig. 4F: pathway enrichment in EWS-FLI1- expressing vs vector control HeLa cells
NAME	GS.br..follow.link.to.MSigDB	SIZE	ES	NES	NOM.p.val	FDR.q.val	FWER.p.val	Sample
MYC_TARGETS_V2	HALLMARK_MYC_TARGETS_V2	58	0.542877	1.11614	0	0.339	0	24h
E2F_TARGETS	HALLMARK_E2F_TARGETS	200	0.534059	1.10791	0	0.339	0.339	24h
G2M_CHECKPOINT	HALLMARK_G2M_CHECKPOINT	199	0.519174	1.08848	0	0.339	0.339	24h
REACTIVE_OXYGEN_SPECIES_PATHWAY	HALLMARK_REACTIVE_OXYGEN_SPECIES_PATHWAY	49	0.527616	1.0755	0	0.338999	0.339	24h
PEROXISOME	HALLMARK_PEROXISOME	104	0.501026	1.06212	0	0.427637	0.664	24h
MITOTIC_SPINDLE	HALLMARK_MITOTIC_SPINDLE	197	0.492446	1.05652	0	0.420252	0.664	24h
PI3K_AKT_MTOR_SIGNALING	HALLMARK_PI3K_AKT_MTOR_SIGNALING	104	0.491417	1.05116	0	0.42025	0.664	24h
OXIDATIVE_PHOSPHORYLATION	HALLMARK_OXIDATIVE_PHOSPHORYLATION	200	0.47892	1.04156	0	0.420249	0.664	24h
IL6_JAK_STAT3_SIGNALING	HALLMARK_IL6_JAK_STAT3_SIGNALING	87	0.478894	1.04141	0	0.415972	0.664	24h
G2M_CHECKPOINT	HALLMARK_G2M_CHECKPOINT	199	0.588413	1.28753	0	0.187	0	48h
PI3K_AKT_MTOR_SIGNALING	HALLMARK_PI3K_AKT_MTOR_SIGNALING	104	0.528371	1.23109	0	0.247335	0.368	48h
E2F_TARGETS	HALLMARK_E2F_TARGETS	200	0.541423	1.20649	0	0.23225	0.368	48h
MYC_TARGETS_V2	HALLMARK_MYC_TARGETS_V2	58	0.53258	1.19697	0	0.223201	0.368	48h
MITOTIC_SPINDLE	HALLMARK_MITOTIC_SPINDLE	197	0.512062	1.19107	0	0.233143	0.51	48h
REACTIVE_OXYGEN_SPECIES_PATHWAY	HALLMARK_REACTIVE_OXYGEN_SPECIES_PATHWAY	49	0.531788	1.17419	0	0.272625	0.51	48h
OXIDATIVE_PHOSPHORYLATION	HALLMARK_OXIDATIVE_PHOSPHORYLATION	200	0.448018	1.08995	0	0.426001	0.652	48h
PEROXISOME	HALLMARK_PEROXISOME	104	0.447302	1.08801	0	0.422285	0.652	48h
IL6_JAK_STAT3_SIGNALING	HALLMARK_IL6_JAK_STAT3_SIGNALING	87	0.446338	1.08225	0	0.456534	0.652	48h
MYC_TARGETS_V2	HALLMARK_MYC_TARGETS_V2	58	0.545069	1.12509	0	0.329	0.329	72h
G2M_CHECKPOINT	HALLMARK_G2M_CHECKPOINT	199	0.539876	1.1172	0	0.329	0.329	72h
IL6_JAK_STAT3_SIGNALING	HALLMARK_IL6_JAK_STAT3_SIGNALING	87	0.532701	1.11532	0	0.329	0.329	72h
E2F_TARGETS	HALLMARK_E2F_TARGETS	200	0.532973	1.10789	0	0.329001	0.329	72h
REACTIVE_OXYGEN_SPECIES_PATHWAY	HALLMARK_REACTIVE_OXYGEN_SPECIES_PATHWAY	49	0.55725	1.09026	0	0.329	0.329	72h
MITOTIC_SPINDLE	HALLMARK_MITOTIC_SPINDLE	197	0.497611	1.06431	0	0.356599	0.674	72h
PEROXISOME	HALLMARK_PEROXISOME	104	0.507662	1.05963	0	0.350561	0.674	72h
OXIDATIVE_PHOSPHORYLATION	HALLMARK_OXIDATIVE_PHOSPHORYLATION	200	0.491661	1.05807	0	0.348166	0.674	72h
PI3K_AKT_MTOR_SIGNALING	HALLMARK_PI3K_AKT_MTOR_SIGNALING	104	0.496468	1.05547	0	0.354874	0.674	72h

## Sheet: Fig.5
Fig.5A: Chromosomal distribution of the contigs assembled from the ERG ChIPseq reads detected in VCaP cells. ERG-high (18h DHT) vs ERG-low (0h DHT)
Contig.id	Chrom	TimePoint	Loci
TRINITY_DN178_c0_g1_i1	chr1	ERG18	3
TRINITY_DN178_c0_g1_i1	chr10	ERG18	60
TRINITY_DN178_c0_g1_i1	chr16	ERG18	1
TRINITY_DN178_c0_g1_i1	chr2	ERG18	7
TRINITY_DN178_c0_g1_i1	chr20	ERG18	7
TRINITY_DN178_c0_g1_i1	chr21	ERG18	33
TRINITY_DN178_c0_g1_i1	chr4	ERG18	36
TRINITY_DN178_c0_g1_i1	chrY	ERG18	53
TRINITY_DN215_c0_g1_i1	chr1	ERG0	7
TRINITY_DN215_c0_g1_i1	chr10	ERG0	27
TRINITY_DN215_c0_g1_i1	chr16	ERG0	3
TRINITY_DN215_c0_g1_i1	chr17	ERG0	3
TRINITY_DN215_c0_g1_i1	chr2	ERG0	10
TRINITY_DN215_c0_g1_i1	chr20	ERG0	3
TRINITY_DN215_c0_g1_i1	chr21	ERG0	34
TRINITY_DN215_c0_g1_i1	chr4	ERG0	40
TRINITY_DN215_c0_g1_i1	chr7	ERG0	4
TRINITY_DN215_c0_g1_i1	chrY	ERG0	48
TRINITY_DN350_c0_g1_i1	chr1	ERG0	3
TRINITY_DN350_c0_g1_i1	chr10	ERG0	50
TRINITY_DN350_c0_g1_i1	chr16	ERG0	2
TRINITY_DN350_c0_g1_i1	chr17	ERG0	3
TRINITY_DN350_c0_g1_i1	chr2	ERG0	14
TRINITY_DN350_c0_g1_i1	chr20	ERG0	5
TRINITY_DN350_c0_g1_i1	chr21	ERG0	27
TRINITY_DN350_c0_g1_i1	chr4	ERG0	56
TRINITY_DN350_c0_g1_i1	chr7	ERG0	2
TRINITY_DN350_c0_g1_i1	chrY	ERG0	85
TRINITY_DN354_c0_g1_i1	chr1	ERG18	12
TRINITY_DN354_c0_g1_i1	chr10	ERG18	39
TRINITY_DN354_c0_g1_i1	chr16	ERG18	4
TRINITY_DN354_c0_g1_i1	chr17	ERG18	6
TRINITY_DN354_c0_g1_i1	chr2	ERG18	9
TRINITY_DN354_c0_g1_i1	chr20	ERG18	11
TRINITY_DN354_c0_g1_i1	chr21	ERG18	49
TRINITY_DN354_c0_g1_i1	chr4	ERG18	39
TRINITY_DN354_c0_g1_i1	chr7	ERG18	8
TRINITY_DN354_c0_g1_i1	chr9	ERG18	1
TRINITY_DN354_c0_g1_i1	chrY	ERG18	91
TRINITY_DN456_c0_g1_i1	chr1	ERG0	2
TRINITY_DN456_c0_g1_i1	chr10	ERG0	31
TRINITY_DN456_c0_g1_i1	chr16	ERG0	4
TRINITY_DN456_c0_g1_i1	chr2	ERG0	6
TRINITY_DN456_c0_g1_i1	chr20	ERG0	6
TRINITY_DN456_c0_g1_i1	chr21	ERG0	25
TRINITY_DN456_c0_g1_i1	chr4	ERG0	37
TRINITY_DN456_c0_g1_i1	chr7	ERG0	1
TRINITY_DN456_c0_g1_i1	chrY	ERG0	48
TRINITY_DN457_c0_g1_i1	chr1	ERG18	5
TRINITY_DN457_c0_g1_i1	chr10	ERG18	62
TRINITY_DN457_c0_g1_i1	chr16	ERG18	6
TRINITY_DN457_c0_g1_i1	chr17	ERG18	4
TRINITY_DN457_c0_g1_i1	chr18	ERG18	1
TRINITY_DN457_c0_g1_i1	chr2	ERG18	20
TRINITY_DN457_c0_g1_i1	chr20	ERG18	6
TRINITY_DN457_c0_g1_i1	chr21	ERG18	34
TRINITY_DN457_c0_g1_i1	chr4	ERG18	92
TRINITY_DN457_c0_g1_i1	chr7	ERG18	2
TRINITY_DN457_c0_g1_i1	chrY	ERG18	74
TRINITY_DN481_c0_g1_i1	chr1	ERG0	4
TRINITY_DN481_c0_g1_i1	chr10	ERG0	25
TRINITY_DN481_c0_g1_i1	chr16	ERG0	3
TRINITY_DN481_c0_g1_i1	chr17	ERG0	4
TRINITY_DN481_c0_g1_i1	chr18	ERG0	1
TRINITY_DN481_c0_g1_i1	chr2	ERG0	5
TRINITY_DN481_c0_g1_i1	chr20	ERG0	3
TRINITY_DN481_c0_g1_i1	chr21	ERG0	24
TRINITY_DN481_c0_g1_i1	chr4	ERG0	18
TRINITY_DN481_c0_g1_i1	chr7	ERG0	5
TRINITY_DN481_c0_g1_i1	chrY	ERG0	11
TRINITY_DN506_c0_g1_i1	chr1	ERG0	7
TRINITY_DN506_c0_g1_i1	chr10	ERG0	101
TRINITY_DN506_c0_g1_i1	chr2	ERG0	7
TRINITY_DN506_c0_g1_i1	chr20	ERG0	17
TRINITY_DN506_c0_g1_i1	chr21	ERG0	46
TRINITY_DN506_c0_g1_i1	chr4	ERG0	9
TRINITY_DN506_c0_g1_i1	chr9	ERG0	1
TRINITY_DN506_c0_g1_i1	chrY	ERG0	88
Fig.5D: Representation of satellite RNAs in androgen-deprived (ERG-low) and R1881-stimulated (ERG-high) and ERG KD VCaP cells
Repeat	Type	mean_rpm	Se
LSAU	ERG-KD	0.00779454	NA
LSAU	ERG-high	0.613296	0.202376
LSAU	ERG-low	1.12194	0.171815
HSAT2	ERG-KD	0.023845	0.00343584
HSAT2	ERG-high	70.2	24.5831
HSAT2	ERG-low	1.03489	0.539801
ACRO1	ERG-KD	0.046344	0.000423253
ACRO1	ERG-high	2.33429	0.208838
ACRO1	ERG-low	1.63381	0.432502
HSAT3	ERG-KD	0.141583	0.00128139
HSAT3	ERG-high	984.03	83.3875
HSAT3	ERG-low	28.8718	1.62389
SUBTEL_sa	ERG-KD	0.163659	0.0506379
SUBTEL_sa	ERG-high	0.221169	0.0794721
SUBTEL_sa	ERG-low	0.885678	0.0244057
SATR2	ERG-KD	0.364136	0.227731
SATR2	ERG-high	1.89749	0.480526
SATR2	ERG-low	13.8969	0.955468
SATR1	ERG-KD	0.72985	0.0712115
SATR1	ERG-high	8.21537	4.39429
SATR1	ERG-low	25.8285	2.99269
CER	ERG-KD	0.979916	0.107422
CER	ERG-high	4.79198	2.42093
CER	ERG-low	37.5146	5.06105
SST1	ERG-KD	1.31445	0.542789
SST1	ERG-high	19.3447	5.0097
SST1	ERG-low	69.4012	11.4179
MSR1	ERG-KD	3.83811	0.677426
MSR1	ERG-high	26.6665	1.59255
MSR1	ERG-low	37.9754	8.47048
ALR	ERG-KD	7.18957	0.398409
ALR	ERG-high	270.24	62.5368
ALR	ERG-low	275.396	18.9707
BSR/Beta	ERG-KD	10.7553	0.0768355
BSR/Beta	ERG-high	51.1674	3.74631
BSR/Beta	ERG-low	151.248	6.46829
Fig. 5E: Chromosomal distribution of mapped HSAT2,3 RNAseq reads
Chr	Treatment	Repeat	Mean	Se
chr1	B	HSAT2	0.411533	NA
chr1	B	HSAT3	11.286	0.838219
chr1	C	HSAT2	0.00369645	NA
chr1	C	HSAT3	9.45512	0.428392
chr1	KD	HSAT2	0.00779454	NA
chr1	KD	HSAT3	0.0310371	0.0157302
chr10	B	HSAT2	39.3674	12.7568
chr10	B	HSAT3	328.506	32.1196
chr10	C	HSAT2	0.0147858	NA
chr10	C	HSAT3	17.6123	1.14712
chr10	KD	HSAT3	0.066471	0.0508819
chr16	B	HSAT2	24.7441	8.2081
chr16	B	HSAT3	3.95424	0.000907864
chr16	C	HSAT2	0.84959	0.532881
chr16	C	HSAT3	0.0147858	NA
chr16	KD	HSAT2	0.0194863	NA
chr17	B	HSAT3	2.66676	1.26868
chr17	C	HSAT3	0.033268	NA
chr2	B	HSAT2	3.91583	2.27687
chr2	B	HSAT3	122.594	11.2351
chr2	C	HSAT3	0.408819	0.215881
chr2	KD	HSAT3	0.0265373	0.0163327
chr20	B	HSAT2	0.13379	0.00318358
chr20	B	HSAT3	24.2791	3.80865
chr21	B	HSAT2	0.0145803	0.00513385
chr21	B	HSAT3	22.6575	6.60325
chr21	C	HSAT3	0.0517503	NA
chr22	B	HSAT2	0.736816	NA
chr3	B	HSAT2	0.526123	0.072694
chr3	C	HSAT2	0.161325	0.00977069
chr3	KD	HSAT2	0.0204092	NA
chr4	B	HSAT3	458.55	26.834
chr4	C	HSAT3	1.23572	0.660552
chr4	KD	HSAT3	0.0350754	NA
chr7	B	HSAT2	0.923999	0.692561
chr7	B	HSAT3	0.316455	0.0330637
chr7	C	HSAT2	0.0147297	0.00744901
chr9	B	HSAT3	9.21876	0.712241
chr9	C	HSAT3	0.109883	0.0211687
Fig. 5F: shown separately
Fig. 5G: RT-qPCR analysis of HSAT2,3 in benign prostate cells transduced to express ERG or vector control
Fig. 5G is also shown separately
CellLine	Label	foldChange	SeUp	SeDown	Type	Sample
PNT1	HSAT2	1	0.100285	-0.111463	vector	PNT1.HSAT2.vector
PNT1	HSAT2	8.87273	0.337782	-0.35115	ERG	PNT1.HSAT2.ERG
PNT1	HSAT3	1	0.338041	-0.510668	vector	PNT1.HSAT3.vector
PNT1	HSAT3	1.19763	0.112008	-0.123565	ERG	PNT1.HSAT3.ERG
BPH1	HSAT2	1	0.0791532	-0.085957	vector	BPH1.HSAT2.vector
BPH1	HSAT2	25.8249	2.22678	-2.4369	ERG	BPH1.HSAT2.ERG
BPH1	HSAT3	1	0.367912	-0.582057	vector	BPH1.HSAT3.vector
BPH1	HSAT3	15.8681	1.47126	-1.62161	ERG	BPH1.HSAT3.ERG
RWPE1	HSAT2	1	0.0401503	-0.0418298	vector	RWPE1.HSAT2.vector
RWPE1	HSAT2	80.0086	7.06147	-7.74504	ERG	RWPE1.HSAT2.ERG
RWPE1	HSAT3	1	0.178063	-0.216638	vector	RWPE1.HSAT3.vector
RWPE1	HSAT3	0.821726	0.12026	-0.140877	ERG	RWPE1.HSAT3.ERG
Fig. 5H: shown separately
Fig. 5I: GSEA of hallmark pathways upregulated in HSAT2,3-high PCa tumors (n=98)
GeneSet	Size	ES	NES	NOM.p.value	FDR.q.value	FWER.p.value	RankAtMax	Tags	List	Signal
HALLMARK_E2F_TARGETS	200	0.507427	1.91465	0	0	0	9717	0.56	0.28	0.76
HALLMARK_PROTEIN_SECRETION	96	0.532785	1.85484	0	0	0	10908	0.63	0.31	0.9
HALLMARK_MYC_TARGETS_V1	200	0.477819	1.81339	0	0.000367521	0.001	12557	0.67	0.36	1.03
HALLMARK_G2M_CHECKPOINT	199	0.470712	1.78988	0	0.000551282	0.002	9343	0.51	0.27	0.69
HALLMARK_OXIDATIVE_PHOSPHORYLATION	200	0.465346	1.75382	0	0.000832137	0.004	11496	0.6	0.33	0.88
HALLMARK_INTERFERON_ALPHA_RESPONSE	97	0.488189	1.71961	0	0.00137414	0.008	10924	0.61	0.31	0.88
HALLMARK_ANDROGEN_RESPONSE	100	0.447559	1.56379	0.00377834	0.0109029	0.068	8558	0.45	0.24	0.59
HALLMARK_INTERFERON_GAMMA_RESPONSE	200	0.408318	1.55337	0	0.0110022	0.078	9259	0.44	0.26	0.59
HALLMARK_PANCREAS_BETA_CELLS	40	0.5075	1.53164	0.0185449	0.014984	0.122	6452	0.43	0.18	0.52
HALLMARK_FATTY_ACID_METABOLISM	158	0.397909	1.47433	0.001221	0.0291656	0.235	11644	0.54	0.33	0.8
HALLMARK_SPERMATOGENESIS	135	0.405666	1.4706	0.00610501	0.0277566	0.247	10030	0.47	0.29	0.65
HALLMARK_DNA_REPAIR	150	0.395652	1.4408	0.00358423	0.0366919	0.344	11788	0.55	0.34	0.83
HALLMARK_APICAL_SURFACE	44	0.441113	1.36576	0.0501393	0.0774516	0.622	8071	0.34	0.23	0.44
HALLMARK_KRAS_SIGNALING_UP	199	0.352682	1.33784	0.0118906	0.0958495	0.728	10245	0.4	0.29	0.56
HALLMARK_MITOTIC_SPINDLE	199	0.337051	1.28307	0.0362573	0.157201	0.904	9866	0.42	0.28	0.58
HALLMARK_APOPTOSIS	161	0.346258	1.28295	0.0457831	0.147509	0.904	8910	0.37	0.25	0.49
HALLMARK_COMPLEMENT	200	0.331015	1.2527	0.0699301	0.188402	0.96	11766	0.5	0.34	0.74
Fig. 5J: GSEA of hallmark pathways downregulated in HSAT2,3-high PCa tumors (n=98)
GeneSet	Size	ES	NES	NOM.p.value	FDR.q.value	FWER.p.value	RankAtMax	Tags	List	Signal
HALLMARK_EPITHELIAL_MESENCHYMAL_TRANSITION	199	-0.281449	-1.22668	0.0601504	0.492568	0.504	7617	0.37	0.22	0.47
HALLMARK_MYOGENESIS	200	-0.258536	-1.12544	0.117284	0.578595	0.803	5969	0.32	0.17	0.38
HALLMARK_APICAL_JUNCTION	198	-0.242715	-1.07307	0.171233	0.596346	0.924	6796	0.31	0.19	0.38
HALLMARK_MYC_TARGETS_V2	58	-0.196765	-0.719409	0.978261	0.986209	0.999	3266	0.14	0.09	0.15
HALLMARK_ESTROGEN_RESPONSE_EARLY	200	-0.201472	-0.901809	0.831081	1	0.996	6340	0.25	0.18	0.3
HALLMARK_ANGIOGENESIS	36	-0.269531	-0.886338	0.661392	1	0.998	7176	0.31	0.2	0.38
HALLMARK_P53_PATHWAY	200	-0.194053	-0.862552	0.963504	1	0.999	7630	0.31	0.22	0.39

## Sheet: Fig. 5F
Fig.5F: RT-qPCR analysis of EV RNAs from the VCaP cells grown for 48h in the absence or presence of R1881.
					Nov. 12-14, 2020						Nov. 15-20, 2020
					4. VCaP EV, ctrl						1. VCaP EV, ctrl
					5. VCaP EV, R1881						2. VCaP EV, R1881
															VCaP EV analysis
								*4-5 and 6-7 are biological replicates of VCaP EVs
	Nov. 12, 2020					Nov. 13, 2020					Nov. 14, 2020							Nov. 15, 2020				Nov. 16, 2020					Nov. 18, 2020				Nov. 20, 2020
Sample Name	Target Name	Delta Ct SE	Delta Delta Ct		Sample Name	Target Name	Delta Ct SE	Delta Delta Ct		Sample Name	Target Name	Delta Ct SE	Delta Delta Ct		Sample Name	Target Name	Delta Ct SE	Delta Delta Ct		Sample Name	Target Name	Delta Ct SE	Delta Delta Ct		Sample Name	Target Name	Delta Ct SE	Delta Delta Ct		Sample Name	Target Name	Delta Ct SE	Delta Delta Ct		P value			experiment SE	combined SE		combined average		range_lower	range_upper	mid	error bar size
Sample 4	HSAT2	0.0132616	0		Sample 4	HSAT2	0.301178	0		Sample 4	HSAT2	0.541964	0		Sample 1	HSAT2	0.605254	0		Sample 1	HSAT2	0.107821	0		Sample 1	HSAT2	0.635574	0		Sample 1	HSAT2	0.416064	0					0	0.439597		0		0.737341	1.35623	1.04678	0.309442
Sample 5	HSAT2	0.62256	-2.21721		Sample 5	HSAT2	0.192993	-2.04158		Sample 5	HSAT2	0.242812	-2.67132		Sample 2	HSAT2	0.0588691	-2.8061		Sample 2	HSAT2	0.38136	-2.17936		Sample 2	HSAT2	0.187172	-2.35335		Sample 2	HSAT2	0.114865	-2.10754		1 vs 2	7.16839e-07		0.291883	0.361721		-2.33949		3.93884	6.50348	5.22116	1.28232
Sample 4	HSAT3	0.858829	0		Sample 4	HSAT3	0.788237	0		Sample 4	HSAT3	0.608104	0							Sample 1	HSAT3	0.73937	0		Sample 1	HSAT3	0.503519	0		Sample 1	HSAT3	0.802201	0					0	0.740907		0		0.598363	1.67123	1.13479	0.536432
Sample 5	HSAT3	0.0986748	-3.37619		Sample 5	HSAT3	0.309505	-2.63031		Sample 5	HSAT3	0.0860885	-2.22032							Sample 2	HSAT3	0.0142808	-2.0104		Sample 2	HSAT3	0.209525	-2.78801		Sample 2	HSAT3	0.0409986	-2.25461		1 vs 2	5.67281e-05		0.496535	0.203169		-2.54664		5.07523	6.72628	5.90076	0.825528
Sample 4	7SL	0.0126717	0		Sample 4	7SLRNA	0.0349848	0		Sample 4	7SLRNA	0.036561	0		Sample 1	7SL	0.0860831	0							Sample 1	7SLRNA	0.00484693	0		Sample 1	7SLRNA	0.0391736	0					0	0.0635094		0		0.956934	1.045	1.00097	0.0440356
Sample 5	7SL	0.0987382	0.276707		Sample 5	7SLRNA	0.0510105	0.286714		Sample 5	7SLRNA	0.0486439	0.266458		Sample 2	7SL	0.0319769	0.282612							Sample 2	7SLRNA	0.0166903	0.197901		Sample 2	7SLRNA	0.0244771	0.22906		1 vs 2	1.04992e-05		0.0354652	0.132669		0.256575		0.763529	0.9177	0.840615	0.0770851
															Sample 1	HERVK	0.0802969	0		Sample 1	HERVK	0.0407361	0		Sample 1	HERVK	0.0286936	0		Sample 1	HERVK	0.0487016	0					0	0.0531559		0		0.963826	1.03753	1.00068	0.0368532
															Sample 2	HERVK	0.0559965	0.645597		Sample 2	HERVK	0.0269375	0.573699		Sample 2	HERVK	0.0193661	0.466045		Sample 2	HERVK	0.0322276	0.699759		1 vs 2	0.00130639		0.101013	0.0363143		0.596275		0.645018	0.678321	0.661669	0.0166514
																																											(copy without SE for t-test)			Nov. 12, 2020	Nov. 13, 2020	Nov. 14, 2020	Nov. 15, 2020
																																														Delta Delta Ct	Delta Delta Ct	Delta Delta Ct	Delta Delta Ct
																																											Sample 1	HSAT2		0	0	0	0
																																											Sample 2	HSAT2		-2.21721	-2.04158	-2.67132	-2.8061
																																											Sample 1	HSAT3		0	0	0
																																											Sample 2	HSAT3		-3.37619	-2.63031	-2.22032
																																											Sample 1	7SLRNA		0	0	0	0
																																											Sample 2	7SLRNA		0.276707	0.286714	0.266458	0.282612
																																											Sample 1	HERVK					0
																																											Sample 2	HERVK					0.645597
[truncated: 3 more columns]

## Sheet: Fig.5G
Fig.5G: RT-qPCR analysis of HSAT2,3 expression in benign prostate cells transduced to express ERG or vector control
	Sample Name	Target Name	RQ	RQ Min	RQ Max	CT	Ct Mean	Ct SD	Delta Ct	Delta Ct Mean	Delta Ct SE	Delta Delta Ct		SE up	SE down				2-ΔΔCT	SE up	SE down	P-value
PNT1-vector	Sample 1	HSAT2	1	0.745718	1.34099	20.5566	20.8586	0.262018		4.79202	0.15246	0		0.15246	-0.15246		PNT1-vector	HSAT2	1	0.100285	-0.111463	-
PNT1-ERG	Sample 2	HSAT2	8.87273	7.9663	9.8823	17.7787	17.7221	0.0725288		1.64264	0.0559957	-3.14938		-3.09338	-3.20537		PNT1-ERG	HSAT2	8.87273	0.337782	-0.35115	0.0004
PNT1-vector	Sample 1	HSAT3	1	0.318088	3.14379	34.687	35.2894	1.03037		19.2228	0.595187	0		0.595187	-0.595187		PNT1-vector	HSAT3	1	0.338041	-0.510668	-
PNT1-ERG	Sample 2	HSAT3	1.19763	0.911846	1.57297	34.7687	35.0421	0.236765		18.9626	0.141661	-0.260177		-0.118516	-0.401838		PNT1-ERG	HSAT3	1.19763	0.112008	-0.123565	0.83
PNT1-vector	Sample 1	ERG	1	0.787806	1.26935	32.0975	31.8651	0.212126		15.7985	0.123931	0		0.123931	-0.123931		PNT1-vector	ERG	1	0.0823164	-0.0897002
PNT1-ERG	Sample 2	ERG	1567.78	1451.94	1692.86	21.2626	21.2634	0.025031		5.18402	0.039886	-3.61451		-3.57462	-3.65439		PNT1-ERG	ERG	12.2483	0.333988	-0.34335
BPH1-vector	Sample 3	HSAT2	0.277974	0.0123277	6.26795	21.3449	21.1455	0.185453		6.639	0.118967	1.84698	0	0.118967	-0.118967		BPH1-vector	HSAT2	1	0.0791532	-0.085957	-
BPH-1ERG	Sample 4	HSAT2	7.17865	5.58874	9.22086	18.0211	17.9906	0.0265963		1.9483	0.130091	-2.84371	-4.69069	-4.5606	-4.82078		BPH-1ERG	HSAT2	25.8249	2.22678	-2.4369	0.0057
BPH1-vector	Sample 3	HSAT3	0.645875	0.0263771	15.8151	34.5729	34.36	0.675267		19.8535	0.661802	0.630672	0	0.661802	-0.661802		BPH1-vector	HSAT3	1	0.367912	-0.582057	-
BPH-1ERG	Sample 4	HSAT3	10.2488	7.82254	13.4277	31.8222	31.9078	0.0951502		15.8654	0.140377	-3.35739	-3.98806	-3.84768	-4.12844		BPH-1ERG	HSAT3	15.8681	1.47126	-1.62161	0.01
BPH1-vector	Sample 3	ERG	286.009	12.7393	6421.18	22.2303	22.1451	0.111704		7.63861	0.116709	-8.15992	0	0.116709	-0.116709		BPH1-vector	ERG	1	0.077711	-0.0842589
BPH-1ERG	Sample 4	ERG	3202.67	2470	4152.67	20.1181	20.1958	0.0677863		4.15347	0.13498	-11.6451	-3.48514	-3.35016	-3.62012		BPH-1ERG	ERG	11.1978	1.00015	-1.09825
															0
RWPE1-vector	Sample 5	HSAT2	0.0134231	0.0119796	0.0150406	27.1938	27.1859	0.0883085		11.0112	0.0591196	6.21913	0	0.0591196	-0.0591196		RWPE1-vector	HSAT2	1	0.0401503	-0.0418298	-
RWPE-ERG	Sample 6	HSAT2	1.07397	0.830953	1.38805	20.8089	20.6669	0.167395		4.68907	0.133304	-0.102949	-6.32208	-6.18878	-6.45539		RWPE-ERG	HSAT2	80.0086	7.06147	-7.74504	0.0059
RWPE1-vector	Sample 5	HSAT3	1.9437	1.12768	3.35024	34.8592	34.4388	0.487248		18.264	0.2829	-0.958809	0	0.2829	-0.2829		RWPE1-vector	HSAT3	1	0.178063	-0.216638	-
RWPE-ERG	Sample 6	HSAT3	1.59719	1.02934	2.47831	34.787	34.5251	0.362011		18.5473	0.228284	-0.675538	0.283271	0.511555	0.0549871		RWPE-ERG	HSAT3	0.821726	0.12026	-0.140877	0.71
RWPE1-vector	Sample 5	ERG	15.6462	12.2783	19.9378	28.2362	28.0055	0.211906		11.8308	0.125951	-3.96774	0	0.125951	-0.125951		RWPE1-vector	ERG	1	0.0836003	-0.0912269
RWPE-ERG	Sample 6	ERG	15.6462	12.2783	19.9378	16.9578	16.854	0.24496		0.876247	0.168616	-14.9223	-10.9545	-10.7859	-11.1232		RWPE-ERG	ERG	1984.48	218.897	-246.036
													HSAT2		HSAT3		HSAT2		HSAT3
													Vector, HSAT2	ERG, HSAT2	Vector, HSAT3	ERG, HSAT3	SE up	SE down	SE up	SE down
												BPH1	1	25.8249	1	15.8681	2.22678	2.4369	1.47126	1.62161
												PNT1	1	8.87273	1	1.19763	0.337782	0.35115	0.112008	0.123565
												RWPE1	1	80.0086	1	0.821726	7.06147	7.74504	0.12026	0.140877
													BPH-1				PNT-1				RWPE-1
													HSAT2		HSAT3		HSAT2		HSAT3		HSAT2		HSAT3
													vector	ERG	vector	ERG	vector	ERG	vector	ERG	vector	ERG	vector	ERG
												fold change	1	25.8249	1	15.8681	1	8.87273	1	1.19763	1	80.0086	1	0.821726
													BPH-1		PNT-1		RWPE-1
	Sample 1	GAPDH										HSAT2
	Sample 2	GAPDH										HSAT3
	Sample 3	GAPDH
	Sample 4	GAPDH
	Sample 5	GAPDH
	Sample 6	GAPDH
	Sample 1	ERG	1
	Sample 2	ERG	1567.78
	Sample 3	ERG	286.009
	Sample 4	ERG	3202.67
	Sample 5	ERG	15.6462
	Sample 6	ERG	31049.5
	Sample 1	GAPDH
	Sample 2	GAPDH
	Sample 3	GAPDH
	Sample 4	GAPDH
	Sample 5	GAPDH
	Sample 6	GAPDH
	Sample 1	ERG	1
	Sample 2	ERG	1567.78
	Sample 3	ERG	286.009
	Sample 4	ERG	3202.67
	Sample 5	ERG	15.6462
	Sample 6	ERG	31049.5
	Sample 7	MS2
	Sample 8	MS2
	Sample 9	MS2
		MS2
		HSAT2
		HSAT3
		GAPDH
		ERG

## Sheet: Fig. 5H
Fig. 5H: RT-ddPCR analysis of the indicated RNAs in EVs from non-transformed prostate cell lines BPH-1, PNT1B and RWPE1 transduced to express vector alone or ERG.
HSAT2		Sample 3				Sample 4				Sample 5				Sample 6				Sample 7				Sample 8
Copy number/ 20 uL (original ddPCR readings)		0	0	0	0	74009	74009	70087	68125.8	0	0	64.49	0	49230.7	55756.4	58161.1	57875.4	1017.28	997.419	946.039	1007.33	47275.7	45624.7	53242.6	54417.4
Copy number/ ng EV RNA		0	0	0	0	740.09	740.09	700.87	681.258	0	0	0.6449	0	492.307	557.564	581.611	578.754	10.1728	9.97419	9.46039	10.0733	472.757	456.247	532.426	544.174
T test	P	Significance
S3 vs. S4	5.05553e-09	****
S5 vs. S6	1.87523e-07	****
S7 vs. S8	4.85321e-07	****
	Mean ± SD
Sample3	0±0
Sample 4	715.57±29.42
Sample 5r	0.16±0.32
Sample 6	552.55±41.58
Sample 7	9.92±0.32
Sample 8	501.40±43.40
HERVK		Sample 3				Sample 4				Sample 5				Sample 6				Sample 7				Sample 8
Copy number/ 20 uL (original ddPCR readings)		17916.9	17763.5	13422.8	13425.3	35042.7	34057.5	30796.7	32106.7	9764.66	10138.1	10595.9	9881.24	9921.18	9685.13	4990.76	4917.16	5438.18	5276.54	5566.56	5288.88	10877.6	10446.5	13170	14353.7
Copy number/ ng EV RNA		179.169	177.635	134.228	134.253	350.427	340.575	307.967	321.067	97.6466	101.381	105.959	98.8124	99.2118	96.8513	49.9076	49.1716	54.3818	52.7654	55.6656	52.8888	108.776	104.465	131.7	143.537
T test	P	Significance
S3 vs. S4	3.53233e-05	***
S5 vs. S6	0.102881	NS
S7 vs. S8	0.000335812	***
	Mean ± SD
Sample 3	156.33±25.5
Sample 4	330.01±19.1
Sample 5	100.95±3.69
Sample 6	73.78±28.02
Sample 7	53.92±1.37
Sample 8	122.12±18.62
														EVs from the following cell lines:
														Sample 3 -BPH-1-vector
														Sample 4 - BPH-1-ERG
														Sample 5 - PNT-vector
														Sample 6 - PNT-ERG
														Sample 7 - RWPE-vector
														Sample 8 - RWPE-ERG
													ddPCR reaction mixture = 20 uL (8ul of cDNA with100ng)					ddPCR reaction mixture = 20 uL (8ul of cDNA with100ng)
													copy number/ul = copies in 20ul reaction / 100
													The above graph was plotted for copy number/ng by GraphPad prism

## Sheet: Fig. 6B
	Fig.6B. RT-qPCR analysis of RNAs immunoprecipitated from the CM using IgG control, S9.6 (RNA-DNA) or J2 (dsRNA) antibodies
Sample Name	Target Name	RQ	RQ Min	RQ Max	CT	Ct Mean	Ct SD	Delta Ct Mean	Delta Ct SE	Delta Delta Ct	Adjusted ddct	2(ddct) FC	Log2(FC)		Sample Name	Target Name	RQ	RQ Min	RQ Max	CT	Ct Mean	Ct SD	Delta Ct Mean	Delta Ct SE	Delta Delta Ct	Averaged Delta Ct Mean	Adjusted Mean ddct	2(ddct) FC	Log2(FC)					HSAT2	HSAT3	HERVKen	T.HSAT2	T.HSAT3	T.HERVKenv		T.HSAT2	T.HSAT3	T.HERVKenv
Sample 1	HSAT2	1	0.885403	1.12943	25.5371	25.5277	0.0132739	8.94815	0.0408107	0			0		Sample 1	HSAT2	1	0.910663	1.0981	25.7176	25.715	0.00365363	8.84083	0.0313785	0	8.89449	0	1	0			Samle1	IgG cntr	0	0	0
Sample 1	HSAT3	1	0.818363	1.22195	25.445	25.3908	0.0766803	8.81127	0.0672112	0			0		Sample 1	HSAT3	1	0.900626	1.11034	25.706	25.6901	0.022526	8.81591	0.0350948	0	8.81359	0	1	0			Sample2	RNA-DNA	0.470267	0.726406	1.22796	0.1907	0.0014	0.0002		0.1907	0.00186667	0.00048
Sample 1	HERVKenv	1	0.80351	1.24454	30.2273	30.1657	0.087215	13.5862	0.0733529	0			0		Sample 1	HERVKenv	1	0.734213	1.362	30.5081	30.6069	0.13967	13.7327	0.103594	0	13.6594	0	1	0			Sample3	dsRNA	2.68103	2.6872	3.32084	0.0002	0.0001	0.0001		0.00048	0.0003	0.0003
																																		SD			P-values, unpaired t-test				P-values, BH adjusted
Sample 2	HSAT2	1.12626	1.06983	1.18567	25.3581	25.3475	0.0150151	8.77661	0.0172366	-0.17154		1.12626	0.17154		Sample 2	HSAT3	2.57835	2.27047	2.92798	25.1193	25.0807	0.0546075	7.47438	0.0426381	-1.36645	8.1255	-0.768993	1.70408	0.768993			Samle1	IgG cntr	0	0	0
Sample 2	HSAT3	1.55245	1.41862	1.6989	24.7206	24.7476	0.0381925	8.17672	0.0302276	-0.634545		1.55245	0.634545		Sample 2	HSAT3	2.00276	1.88071	2.13273	25.431	25.4202	0.0153266	7.81392	0.0210824	-1.00199	7.99532	-0.818267	1.76329	0.818267			Sample2	RNA-DNA	0.422463	0.129911	0.137531
Sample 2	HERVKenv	2.18967	1.80017	2.66345	29.0906	29.0263	0.0908727	12.4554	0.0656757	-1.13071		2.18967	1.13071		Sample 2	HERVKenv	2.86733	1.75435	4.68641	29.6555	29.8193	0.231554	12.213	0.164729	-1.51971	12.3342	-1.32521	2.5057	1.32521			Sample3	dsRNA	0.282439	0.116581	0.243257
																																		SEM
Sample 3	HSAT2	5.58407	5.36923	5.8075	24.3273	24.3372	0.0139523	6.46684	0.0131547	-2.48132		5.58407	2.48132		Sample 3	HSAT2	9.71473	9.19888	10.2595	24.5441	24.5615	0.0246812	5.56066	0.0182946	-3.28017	6.01375	-2.88075	7.36531	2.88075			Samle1	IgG cntr	0	0	0
Sample 3	HSAT3	6.08293	4.67267	7.91881	24.1649	24.0769	0.124463	6.2065	0.088438	-2.60477		6.08293	2.60477		Sample 3	HSAT3	7.64494	7.14707	8.1775	24.8604	24.8823	0.0309756	5.8814	0.02258	-2.93451	6.04395	-2.76964	6.81936	2.76964			Sample2	RNA-DNA	0.298727	0.0918608	0.0972488
Sample 3	HERVKenv	8.86939	8.62444	9.1213	28.3112	28.3077	0.00499423	10.4373	0.00939065	-3.14884		8.86939	3.14884		Sample 3	HERVKenv	14.2894	12.3323	16.5571	28.9458	28.8967	0.0694148	9.89583	0.0493895	-3.83687	10.1666	-3.49285	11.2578	3.49285			Sample3	dsRNA	0.199714	0.0824349	0.172009
Sample 4	HSAT2	0.92243	0.881214	0.965574	24.9814	24.9897	0.0116878	9.06464	0.0153271	0.116488	0				Sample 4	HSAT2	1.64671	1.22682	2.2103	25.2447	25.1463	0.139222	8.12125	0.0986961	-0.719584	8.59294	0							HSAT2	HSAT3	HERVKen
Sample 4	HSAT3	1.11794	1.01844	1.22716	24.6039	24.5754	0.0402546	8.65042	0.0312543	-0.160842	0				Sample 4	HSAT3	1.72303	1.32864	2.23449	25.1428	25.056	0.122854	8.03096	0.0871556	-0.784948	8.34069	0					Samle1	IgG cntr	0	0	0
Sample 4	HERVKenv	3.39148	3.00519	3.82743	27.7877	27.7493	0.0543593	11.8242	0.0405473	-1.76192	0				Sample 4	HERVKenv	4.22655	4.12069	4.33514	28.683	28.6782	0.00675833	11.6532	0.00850563	-2.07948	11.7387	0					Sample2	RNA-DNA	1.93366	1.87732	1.55509
																																Sample3	dsRNA	4.6014	4.67208	4.62752
Sample 5	HSAT2	3.31618	2.46131	4.46795	24.1823	24.2811	0.139809	7.21863	0.0999597	-1.72952	-1.84601	3.59504	1.84601		Sample 5	HSAT2	7.5485	6.72378	8.47438	24.4776	24.5123	0.0490724	5.92464	0.0387941	-2.91619	6.57164	-2.02131	4.05952	2.02131					SD			0.0001	0.0041	0.0144		0.0003	0.00468571	0.0150261
Sample 5	HSAT3	3.77736	3.61008	3.95238	23.9529	23.9564	0.00489443	6.89389	0.0151873	-1.91738	-1.75654	3.37886	1.75654		Sample 5	HSAT3	8.1377	7.34701	9.01348	24.4085	24.379	0.0418016	5.79129	0.0342727	-3.02462	6.34259	-1.9981	3.99475	1.9981				Sample1	0	0	0	0.0001	0.0001	0.0028		0.0003	0.0003	0.00336
Sample 5	HERVKenv	8.74496	7.80029	9.80403	27.5556	27.5202	0.0500111	10.4577	0.0383306	-3.12845	-1.36654	2.57851	1.36654		Sample 5	HERVKenv	18.3823	15.6157	21.639	28.172	28.1201	0.0733517	9.53245	0.0546916	-4.20025	9.99508	-1.74365	3.34881	1.74365				Sample2	0.123955	0.170815	0.26666	0.0001	0.0007	0.0001		0.0003	0.00105	0.0003
																																	Sample3	0.0040053	0.180055	0.0392148	P-values, unpaired t-test				P-values, BH adjusted
Sample 6	HSAT2	22.4361	20.5563	24.4877	23.2231	23.2243	0.0017088	4.46041	0.0293399	-4.48775	-4.60424	24.3228	4.60424		Sample 6	HSAT2	39.7392	37.1218	42.5412	23.5226	23.5079	0.0207457	3.52834	0.022846	-5.31249	3.99437	-4.59857	24.2275	4.59857					SEM
Sample 6	HSAT3	26.0932	23.9088	28.4772	22.8697	22.8696	0.000161844	4.10566	0.0293152	-4.7056	-4.54476	23.3405	4.54476		Sample 6	HSAT3	57.2413	54.308	60.333	22.9544	22.9565	0.002955	2.97692	0.0176384	-5.83898	3.54129	-4.7994	27.846	4.7994				Sample1	0	0	0
Sample 6	HERVKenv	85.4594	64.3905	113.422	25.8426	25.9329	0.127669	7.16899	0.0949162	-6.41717	-4.65525	25.1983	4.65525		Sample 6	HERVKenv	98.6207	70.6639	137.638	26.9781	27.0885	0.156117	7.10888	0.111772	-6.62382	7.13893	-4.59979	24.248	4.59979				Sample2	0.0876491	0.120784	0.188557
																																	Sample3	0.00283217	0.127318	0.027729
Sample 7	HSAT2	2.27155	1.9731	2.61516	25.0331	24.9926	0.0572563	7.76447	0.0472311	-1.18368	0				Sample 7	HSAT2	4.66784	3.97607	5.47997	25.1608	25.1117	0.0693933	6.61807	0.0537838	-2.22276	7.19127	0
Sample 7	HSAT3	2.29865	2.12726	2.48384	24.8478	24.8386	0.0129138	7.61048	0.025981	-1.20078	0				Sample 7	HSAT3	4.30972	3.98092	4.66568	25.2169	25.2019	0.0211233	6.70831	0.0266097	-2.10759	7.1594	0							HSAT2	HSAT3	HERVKen
Sample 7	HERVKenv	11.8236	9.34526	14.9591	27.1757	27.2507	0.106105	10.0226	0.0788717	-3.56359	0				Sample 7	HERVKenv	16.0989	12.7019	20.4044	28.2938	28.2174	0.107982	9.72381	0.0794674	-4.00889	9.87319	0					Samle1	IgG cntr	0	0	0
																																Sample2	RNA-DNA	2.42179	2.24483	2.31424
Sample 8	HSAT2	12.2356	11.0025	13.6069	24.2461	24.2286	0.0246556	5.33514	0.0356194	-3.61301	-2.42933	5.38645	2.42933		Sample 8	HSAT2	24.6224	21.7049	27.9321	24.1256	24.0908	0.049214	4.21893	0.0422883	-4.6219	4.77703	-2.41424	5.33038	2.41424			Sample3	dsRNA	4.78601	4.80176	4.75459
Sample 8	HSAT3	11.3534	10.3405	12.4655	24.2038	24.1997	0.00581694	5.30621	0.0313323	-3.50505	-2.30427	4.93917	2.30427		Sample 8	HSAT3	18.0523	14.852	21.9422	24.5746	24.5137	0.0860686	4.6418	0.0654308	-4.17411	4.97401	-2.18539	4.5485	2.18539					SD
Sample 8	HERVKenv	65.6884	56	77.053	26.3985	26.4421	0.0616113	7.54859	0.0535049	-6.03757	-2.47398	5.55572	2.47398		Sample 8	HERVKenv	57.4369	53.3809	61.8011	27.7556	27.7607	0.00716699	7.88879	0.0245555	-5.84391	7.71869	-2.1545	4.45213	2.1545				Sample1	0	0	0
																																	Sample2	0.0106733	0.0840594	0.225905
Sample 9	HSAT2	72.3953	59.0041	88.8256	23.6148	23.5463	0.0968852	2.77033	0.0685809	-6.17782	-4.99414	31.8704	4.99414		Sample 9	HSAT2	83.5375	75.4871	92.4463	24.1858	24.156	0.0421644	2.45648	0.0339773	-6.38435	2.6134	-4.57787	23.8823	4.57787				Sample3	0.29435	0.149098	0.159934	0.0001	0.0007	0.0047		0.0003	0.00105	0.00512727
Sample 9	HSAT3	68.9738	64.5378	73.7146	23.4572	23.4792	0.0312035	2.70329	0.0222891	-6.10798	-4.90719	30.0063	4.90719		Sample 9	HSAT3	96.5412	84.9358	109.732	23.8826	23.9224	0.0561895	2.22284	0.0429438	-6.59307	2.46306	-4.69634	25.9261	4.69634					SEM			0.0011	0.0006	0.0005		0.00155294	0.00102857	0.001
Sample 9	HERVKenv	345.196	283.732	419.974	25.9965	25.9308	0.0928728	5.15489	0.0657469	-8.43127	-4.86768	29.1956	4.86768		Sample 9	HERVKenv	343.509	323.774	364.447	26.9967	27.008	0.0160037	5.30849	0.0198393	-8.4242	5.23169	-4.6415	24.9592	4.6415				Sample1	0	0	0	0.0019	0.0005	0.0006		0.0024	0.001	0.00102857
																																	Sample2	0.00754714	0.0594389	0.159739	P-values, unpaired t-test				P-values, BH adjusted
																																	Sample3	0.208137	0.105428	0.113091
							2 technical replicates of the same experiment, performed in duplicate
											A4573		TC32		A673		Samples, IP:
											Sample 1		Sample 4		Sample 7		IgG
											Sample 2		Sample5		Sample 8		S9.6
											Sample 3		Sample 6		Sample 9		J2

[truncated: 9 more sheets: Fig.6G,H, Fig. 7D, Suppl. Fig.4B, Suppl. Fig. 7A, Suppl. Fig7B, Suppl. Fig. 9B, Suppl. Fig. 9C, Suppl. Fig. 9E, Suppl. Fig. 9G]
